# Supplementary material for: Machine learning for automated cause-of-death classification from 2021 to 2022 in Korea: development and validation of an ICD-10 prediction model
Source: Ewha Med J. 2025 Jul 28;48(3):e45. doi: 10.12771/emj.2025.00675 (PMC12362283; doi:10.12771/emj.2025.00675)
Supplement: Supplementary file 2 — Supplement 2. KCD-8 DB master file. [file emj-2025-00675-Supplementary-2.xlsx]

## Sheet: DB 이용안내
<< DB 이용안내 >>
구 분	설 명	비 고
표제어	1. 표제어 2. 표제어(한국고유코드)	질병사인분류는 일일히 모든 질병에 대해 임상 및 병리학적 소견을 기재하거나 새로운 의학용어를 모두 포괄하는 의학용어집(Medical nomenclature)과 달리 서로 유사한 질병을 집단으로 묶어 주는 것을 목적으로 한다. 그러므로 해당 집단을 대표하는 용어가 있어야 하는데, 이를 표제어라 한다. <예시> G44.0 군발두통증후군 (←표제어) 만성 발작성 편두통 만성 군발두통 우발성 군발두통
질병분류코드	대분류 중분류 소분류 세분류 세세분류 세세세분류	대 분 류: 굵은 빨간색 중 분 류: 굵은 파란색 소 분 류: 굵은 검정색 세 분 류: 검정색 세 세 분 류: 검정색 세세세분류: 검정색
검별	+. 검표 *. 별표	원인이 되는 질환은 검표로, 해부학적 부위 또는 발현증세를 위한 것은 별표로 표기하며, 통계작성을 위해 둘 중 하나를 분류해야 한다면 검표번호가 주된 번호가 되며 항상 사용해야 한다는 것이 KCD 의 원칙이다. 분류번호 부여를 위해 별표번호를 단독으로 사용하지는 않는다. (한국표준질병사인분류 코딩지침서에서 발췌)
주석	포함 제외 주	포함: 표제어 외에 그 분류 항목에 분류될 진단 기재의 예이며, 다른 병태나 동의어를 의미하는 것이지 그 분류 항목의 하위분류는 아님 제외: 분류 항목명으로 보아 병태들이 이곳으로 분류되어야 할 것으로 생각되나, 사실은 다른 곳에 분류됨 주: 분류 항목에 대해 참조해야 할 것들을 알려줌
최하위코드	0 : 최하위코드 아님 1 : 최하위코드임	코드별 세분화가 모두 적용된 코드를 알려준다. <예시> S36 복강내기관의 손상 S36.00 강내로 열린상처가 없는 비장의 손상 S36.000 강내로 열린상처가 없는 비장의 손상, 폭풍손상 (←최하위코드)
국내세분화	0 : 국내세분화 미적용 1 : 국내세분화 적용	국내 세분화가 적용된 코드를 알려준다.
희귀질환	0 : 희귀질환 아님 1 : 희귀질환 코드임	희귀질환정비로 신규 생성된 코드를 알려준다.
한의병명	0 : 한의병명 아님 1 : 한의병명임	A-Z코드에 통합된 한의코드를 알려준다.
국내추가 진단명	0 : 국내 추가 진단명 아님 1 : 국내 추가 진단명임	WHO와 다른 국내에서 추가 반영된 한글용어를 알려준다.
신생물코드	C00-D48 중 일부 코드	형태학적 진단과 함께 부여되는 C00-D48범주의 신생물 코드를 안내한다.

## Sheet: KCD-8 DB Masterfile
	KCD-9 DB Masterfile
							25.07.01. 현재
표제어	분류 기준	질병분류 코드	검별	주석	한글명칭	영문명칭	최하위 코드	국내 세분화 코드	한의 병명	국내추가 진단명
1	대	A00-B99			Ⅰ.특정 감염성 및 기생충성 질환(A00-B99)	Certain infectious and parasitic diseases(A00-B99)	0	0	0	0
1	중	A00-A09			장 감염 질환(A00-A09)	Intestinal Infectious Diseases(A00-A09)	0	0	0	0
1	소	A00			콜레라	Cholera	0	0	0	0
1	세	A00.0			비브리오 콜레라 01 콜레라형균에 의한 콜레라	Cholera due to Vibrio cholerae 01, biovar cholerae	1	0	0	0
		A00.0			고전적 콜레라	Classical cholera	1	0	0	0
1	세	A00.1			비브리오 콜레라 01 엘토르형균에 의한 콜레라	Cholera due to Vibrio cholerae 01, biovar eltor	1	0	0	0
		A00.1			엘토르 콜레라	Cholera eltor	1	0	0	0
1	세	A00.9			상세불명의 콜레라	Cholera, unspecified	1	0	0	0
1	소	A01			장티푸스 및 파라티푸스	Typhoid and paratyphoid fevers	0	0	0	0
1	세	A01.0			장티푸스	Typhoid fever	1	0	0	0
		A01.0			장티푸스균에 의한 감염	Infection due to Salmonella typhi	1	0	0	0
1	세	A01.1			파라티푸스 A	Paratyphoid fever A	1	0	0	0
1	세	A01.2			파라티푸스 B	Paratyphoid fever B	1	0	0	0
1	세	A01.3			파라티푸스 C	Paratyphoid fever C	1	0	0	0
1	세	A01.4			상세불명의 파라티푸스	Paratyphoid fever, unspecified	1	0	0	0
		A01.4			파라티푸스균에 의한 감염 NOS	Infection due to Salmonella paratyphi NOS	1	0	0	0
1	소	A02			기타 살모넬라감염	Other salmonella infections	0	0	0	0
		A02		포함	살모넬라 티피와 살모넬라 파라티피 이외의 살모넬라종에 의하여 생긴 감염 또는 식중독	Infection or foodborne intoxication due to any Salmonella species other than S. Typhi and S. Paratyphi	0	0	0	0
1	세	A02.0			살모넬라장염	Salmonella enteritis	1	0	0	0
		A02.0			살모넬라증	Salmonellosis	1	0	0	0
1	세	A02.1			살모넬라패혈증	Salmonella sepsis	1	0	0	0
1	세	A02.2			국소적 살모넬라감염	Localized salmonella infections	1	0	0	0
		A02.2	+		살모넬라 골수염(M90.2*)	Salmonella osteomyelitis(M90.2*)	1	0	0	0
		A02.2	+		살모넬라 관절염(M01.3*)	Salmonella arthritis(M01.3*)	1	0	0	0
		A02.2	+		살모넬라 수막염(G01*)	Salmonella meningitis(G01*)	1	0	0	0
		A02.2	+		살모넬라 신세뇨관-간질병(N16.0*)	Salmonella renal tubulo-interstitial disease(N16.0*)	1	0	0	0
		A02.2	+		살모넬라 폐렴(J17.0*)	Salmonella pneumonia(J17.0*)	1	0	0	0
1	세	A02.8			기타 명시된 살모넬라감염	Other specified salmonella infections	1	0	0	0
1	세	A02.9			상세불명의 살모넬라감염	Salmonella infection, unspecified	1	0	0	0
1	소	A03			시겔라증	Shigellosis	0	0	0	0
1	세	A03.0			이질이질균에 의한 시겔라증	Shigellosis due to Shigella dysenteriae	1	0	0	0
		A03.0			A군 시겔라증[시가-크루세 이질]	Group A shigellosis [Shiga-Kruse dysentery]	1	0	0	0
1	세	A03.1			플렉스네리이질균에 의한 시겔라증	Shigellosis due to Shigella flexneri	1	0	0	0
		A03.1			B군시겔라증	Group B shigellosis	1	0	0	0
1	세	A03.2			보이디이질균에 의한 시겔라증	Shigellosis due to Shigella boydii	1	0	0	0
		A03.2			C군 시겔라증	Group C shigellosis	1	0	0	0
1	세	A03.3			소네이이질균에 의한 시겔라증	Shigellosis due to Shigella sonnei	1	0	0	0
		A03.3			D군 시겔라증	Group D shigellosis	1	0	0	0
1	세	A03.8			기타 시겔라증	Other shigellosis	1	0	0	0
1	세	A03.9			상세불명의 시겔라증	Shigellosis, unspecified	1	0	0	0
		A03.9			세균이질 NOS	Bacillary dysentery NOS	1	0	0	0
1	소	A04			기타 세균성 장감염	Other bacterial intestinal infections	0	0	0	0
		A04		제외	결핵성 장염(A18.31†)	Tuberculous enteritis(A18.31†)	0	0	0	0
		A04		제외	달리 분류된 식중독	Foodborne intoxications, elsewhere classified	0	0	0	0
1	세	A04.0			장병원성 대장균감염	Enteropathogenic Escherichia coli infection	1	0	0	0
1	세	A04.1			장독소생산 대장균감염	Enterotoxigenic Escherichia coli infection	1	0	0	0
1	세	A04.2			장침투성 대장균감염	Enteroinvasive Escherichia coli infection	1	0	0	0
1	세	A04.3			장출혈성 대장균감염	Enterohaemorrhagic Escherichia coli infection	1	0	0	0
1	세	A04.4			기타 장대장균감염	Other intestinal Escherichia coli infection	1	0	0	0
		A04.4			대장균장염 NOS	Escherichia coli enteritis NOS	1	0	0	0
1	세	A04.5			캄필로박터장염	Campylobacter enteritis	1	0	0	0
1	세	A04.6			예르시니아 엔테로콜리티카에 의한 장염	Enteritis due to Yersinia enterocolitica	1	0	0	0
		A04.6		제외	장외예르시니아증(A28.2)	Extraintestinal yersiniosis(A28.2)	1	0	0	0
1	세	A04.7			클로스트리듐 디피실리에 의한 장결장염	Enterocolitis due to Clostridium difficile	1	0	0	0
		A04.7			거짓막성 결장염	Pseudomembranous colitis	1	0	0	0
		A04.7			클로스트리듐 디피실리에 의한 식중독	Foodborne intoxication by Clostridium difficile	1	0	0	0
1	세	A04.8			기타 명시된 세균성 장감염	Other specified bacterial intestinal infections	1	0	0	0
1	세	A04.9			상세불명의 세균성 장감염	Bacterial intestinal infection, unspecified	1	0	0	0
		A04.9			세균성 장염 NOS	Bacterial enteritis NOS	1	0	0	0
1	소	A05			달리 분류되지 않은 기타 세균성 음식매개중독	Other bacterial foodborne intoxications, NEC	0	0	0	0
		A05		제외	대장균감염(A04.0-A04.4)	Escherichia coli infection(A04.0-A04.4)	0	0	0	0
		A05		제외	리스테리아증(A32.-)	Listeriosis(A32.-)	0	0	0	0
		A05		제외	살모넬라 식중독 및 감염(A02.-)	Salmonella foodborne intoxication and infection(A02.-)	0	0	0	0
		A05		제외	유해음식물에 의한 독성효과(T61-T62)	Toxic effect of noxious foodstuffs(T61-T62)	0	0	0	0
		A05		제외	클로스트리듐 디피실리에 의한 식중독 및 감염(A04.7)	Clostridium difficile foodborne intoxication and infection(A04.7)	0	0	0	0
1	세	A05.0			음식매개포도알균중독	Foodborne staphylococcal intoxication	1	0	0	0
1	세	A05.1			보틀리눔중독	Botulism	1	0	0	0
		A05.1			클로스트리듐 보툴리눔에 의한 고전적 식중독	Classical foodborne intoxication due to Clostridium botulinum	1	0	0	0
1	세	A05.2			클로스트리듐 퍼프린젠스[클로스트리듐 웰치]에 의한 식중독	Foodborne Clostridium perfringens [Clostridium welchii] intoxication	1	0	0	0
		A05.2			괴사성 장염	Enteritis necroticans	1	0	0	0
1	세	A05.3			장염비브리오균에 의한 식중독	Foodborne Vibrio parahaemolyticus intoxication	1	0	0	0
1	세	A05.4			바실루스 세레우스에 의한 식중독	Foodborne Bacillus cereus intoxication	1	0	0	0
1	세	A05.8			기타 명시된 세균성 식중독	Other specified bacterial foodborne intoxications	1	0	0	0
1	세	A05.9			상세불명의 세균성 식중독	Bacterial foodborne intoxication, unspecified	1	0	0	0
1	소	A06			아메바증	Amoebiasis	0	0	0	0
		A06		제외	기타 원충성 장질환(A07.-)	Other protozoal intestinal diseases(A07.-)	0	0	0	0
		A06		포함	이질아메바에 의한 감염	Infection due to Entamoeba histolytica	0	0	0	0
1	세	A06.0			급성 아메바이질	Acute amoebic dysentery	1	0	0	0
		A06.0			급성 아메바증	Acute amoebiasis	1	0	0	0
		A06.0			장아메바증 NOS	Intestinal amoebiasis NOS	1	0	0	0
1	세	A06.1			만성 장아메바증	Chronic intestinal amoebiasis	1	0	0	0
1	세	A06.2			아메바성 비이질성 결장염	Amoebic nondysenteric colitis	1	0	0	0
1	세	A06.3			장의 아메바종	Amoeboma of intestine	1	0	0	0
		A06.3			아메바종 NOS	Amoeboma NOS	1	0	0	0
1	세	A06.4	+		아메바성 간농양(K77.0*)	Amoebic liver abscess(K77.0*)	1	0	0	0
		A06.4	+		간아메바증(K77.0*)	Hepatic amoebiasis(K77.0*)	1	0	0	0
1	세	A06.5	+		아메바성 폐농양	Amoebic lung abscess	1	0	0	0
		A06.5	+		폐(및 간)의 아메바성 농양(J99.8*)	Amoebic abscess of lung (and liver)(J99.8*)	1	0	0	0
		A06.5	+		폐렴을 동반한 폐(및 간)의 아메바성 농양(J17.3*)	Amoebic abscess of lung (and liver) with pneumonia(J17.3*)	1	0	0	0
1	세	A06.6	+		아메바성 뇌농양(G07*)	Amoebic brain abscess(G07*)	1	0	0	0
		A06.6	+		뇌(및 간, 및 폐)의 아메바성 농양(G07*)	Amoebic abscess of brain(and liver, and lung)(G07*)	1	0	0	0
1	세	A06.7			피부아메바증	Cutaneous amoebiasis	1	0	0	0
1	세	A06.8			기타 부위의 아메바성 감염	Amoebic infection of other sites	1	0	0	0
		A06.8	+		아메바성 귀두염(N51.2*)	Amoebic balanitis(N51.2*)	1	0	0	0
		A06.8			아메바성 충수염	Amoebic appendicitis	1	0	0	0
1	세	A06.9			상세불명의 아메바증	Amoebiasis, unspecified	1	0	0	0
1	소	A07			기타 원충성 장질환	Other protozoal intestinal diseases	0	0	0	0
1	세	A07.0			대장섬모충증	Balantidiasis	1	0	0	0
		A07.0			대장섬모충이질	Balantidial dysentery	1	0	0	0
1	세	A07.1			편모충증[람블편모충증]	Giardiasis [lambliasis]	1	0	0	0
1	세	A07.2			와포자충증	Cryptosporidiosis	1	0	0	0
1	세	A07.3			등포자충증	Isosporiasis	1	0	0	0
		A07.3			등포자충증	Isosporosis	1	0	0	0
		A07.3			아이소스포라 벨리와 아이소스포라 호미니스에 의한 감염	Infection due to Isospora belli and Isospora hominis	1	0	0	0
		A07.3			장콕시디아증	Intestinal coccidiosis	1	0	0	0
1	세	A07.8			기타 명시된 원충성 장질환	Other specified protozoal intestinal diseases	1	0	0	0
		A07.8			장편모충증	Intestinal trichomoniasis	1	0	0	0
1	세	A07.9			상세불명의 원충성 장질환	Protozoal intestinal disease, unspecified	1	0	0	0
		A07.9			원충성 결장염	Protozoal colitis	1	0	0	0
		A07.9			원충성 설사	Protozoal diarrhoea	1	0	0	0
		A07.9			원충성 이질	Protozoal dysentery	1	0	0	0
		A07.9			편모충성 설사	Flagellate diarrhoea	1	0	0	0
1	소	A08			바이러스성 및 기타 명시된 장감염	Viral and other specified intestinal infections	0	0	0	0
		A08		제외	위장관을 침범한 인플루엔자(J09, J10.8, J11.8)	Influenza with involvement of gastrointestinal tract(J09, J10.8, J11.8)	0	0	0	0
1	세	A08.0			로타바이러스장염	Rotaviral enteritis	1	0	0	0
1	세	A08.1			노로바이러스에 의한 급성 위장병증	Acute gastroenteropathy due to Norovirus	1	0	0	0
		A08.1			노로바이러스장염	Norovirus enteritis	1	0	0	0
		A08.1			소형구형바이러스장염	Small round structured virus enteritis	1	0	0	0
1	세	A08.2			아데노바이러스장염	Adenoviral enteritis	1	0	0	0
1	세	A08.3			기타 바이러스장염	Other viral enteritis	0	0	0	0
2	세세	A08.30			사포바이러스 위장염	Sapoviral gastroenteritis	1	1	0	0
2	세세	A08.31			아스트로바이러스 위장염	Astroviral gastroenteritis	1	1	0	0
2	세세	A08.32			거대세포바이러스 위장염	Cytomegaloviral gastroenteritis	1	1	0	0
2	세세	A08.38			기타 명시된 바이러스장염	Other specified viral enteritis	1	1	0	0
1	세	A08.4			상세불명의 바이러스성 장감염	Viral intestinal infection, unspecified	1	0	0	0
		A08.4			바이러스성 위장병증 NOS	Viral gastroenteropathy NOS	1	0	0	0
		A08.4			바이러스성 위장염 NOS	Viral gastroenteritis NOS	1	0	0	0
		A08.4			바이러스성 장염 NOS	Viral enteritis NOS	1	0	0	0
1	세	A08.5			기타 명시된 장감염	Other specified intestinal infections	1	0	0	0
1	소	A09			감염성 및 상세불명 기원의 기타 위장염 및 결장염	Other gastroenteritis and colitis of infectious and unspecified origin	0	0	0	0
		A09		제외	비감염성(비감염성 참조) 설사(K52.9)	Noninfective(see noninfectious) diarrhoea(K52.9)	0	0	0	0
		A09		제외	세균성, 원충성, 바이러스성 및 기타 명시된 감염체에 의한 것(A00-A08)	Due to bacterial, protozoal, viral and other specified infectious agents(A00-A08)	0	0	0	0
		A09		제외	신생아 비감염성 설사(P78.3)	Neonatal noninfective diarrhoea(P78.3)	0	0	0	0
1	세	A09.0			감염성 기원의 기타 및 상세불명의 위장염 및 결장염	Other and unspecified gastroenteritis and colitis of infectious origin	1	0	0	0
		A09.0			감염성 (신생아의) 설사 NOS	Infectious (neonatal) diarrhoea NOS	1	0	0	0
		A09.0			감염성 또는 패혈성 출혈성 결장염 NOS	Infectious or septic haemorrhagic colitis NOS	1	0	0	0
		A09.0			감염성 또는 패혈성 출혈성 위장염 NOS	Infectious or septic haemorrhagic gastroenteritis NOS	1	0	0	0
		A09.0			감염성 또는 패혈성 출혈성 장염 NOS	Infectious or septic haemorrhagic enteritis NOS	1	0	0	0
		A09.0			급성 물성 설사	Acute watery diarrhoea	1	0	0	0
		A09.0			급성 출혈성 설사	Acute hemorrhagic diarrhoea	1	0	0	0
		A09.0			급성 혈액성 설사	Acute bloody diarrhoea	1	0	0	0
		A09.0			유행 설사	Epidemic diarrhoea	1	0	0	0
		A09.0			이질성 설사	Dysenteric diarrhoea	1	0	0	0
		A09.0			장성 카타르	Catarrh, enteric or intestinal	1	0	0	0
1	세	A09.9			상세불명 기원의 위장염 및 결장염	Gastroenteritis and colitis of unspecified origin	1	0	0	0
		A09.9			신생아의 설사 NOS	Neonatal diarrhoea NOS	1	0	0	0
		A09.9			주하(注下, 注夏, 疰夏 )	Dysentery disorder	1	0	1	0
		A09.9		제외	불확정 결장염(K52.3)	Indeterminate colitis(K52.3)	1	0		0
1	중	A15-A19			결핵(A15-A19)	Tuberculosis(A15-A19)	0	0	0	0
		A15-A19		포함	결핵균과 우형결핵균에 의한 감염	Infections due to Mycobacterium tuberculosis and Mycobacterium bovis	0	0	0	0
		A15-A19		제외	결핵과 관련된 진폐증(J65)	Pneumoconiosis associated with tuberculosis(J65)	0	0	0	0
		A15-A19		제외	결핵을 유발한 사람면역결핍바이러스병(B20.0)	HIV disease resulting in tuberculosis(B20.0)	0	0	0	0
		A15-A19		제외	결핵의 후유증(B90.-)	Sequelae of tuberculosis(B90.-)	0	0	0	0
		A15-A19		제외	규폐결핵(J65)	Silicotuberculosis(J65)	0	0	0	0
		A15-A19		제외	선천결핵(P37.0)	Congenital tuberculosis(P37.0)	0	0	0	0
1	소	A15			세균학적 및 조직학적으로 확인된 호흡기결핵	Respiratory tuberculosis, bacteriologically and histologically confirmed	0	0	0	0
		A15		주	다음 5단위 세분류는 공동의 유무를 표기하기 위해 A15.0 - A15.9에 사용한다.		0	1	0	0
		A15			0 공동이 있는		0	1	0	0
		A15			1 공동이 없거나 상세불명의		0	1	0	0
1	세	A15.0			배양 유무에 관계없이 가래 현미경 검사로 확인된 폐결핵	Tuberculosis of lung, confirmed by sputum microscopy with or without culture	0	0	0	0
		A15.0			세균학적으로 확인된 폐결핵	Tuberculosis of lung, bacteriologically confirmed	0	0	0	0
		A15.0			배양 유무에 관계없이 세균학적으로 확인된 결핵성 기관지 확장증	Tuberculous bronchiectasis, confirmed bacteriologically with or without culture	0	0	0	0
		A15.0			배양 유무에 관계없이 세균학적으로 확인된 결핵성 폐섬유증	Tuberculous fibrosis of lung, confirmed bacteriologically with or without culture	0	0	0	0
		A15.0			배양 유무에 관계없이 세균학적으로 확인된 결핵성 폐렴	Tuberculous pneumonia, confirmed bacteriologically with or without culture	0	0	0	0
		A15.0			배양 유무에 관계없이 세균학적으로 확인된 결핵성 기흉	Tuberculous pneumothorax, confirmed bacteriologically with or without culture	0	0	0	0
		A15.0		제외	배양만으로 확인된(A15.1)	confirmed by culture only(A15.1)	0	0	0	0
2	세세	A15.00			배양 유무에 관계없이 가래 현미경 검사로 확인된 공동이 있는 폐결핵	Tuberculosis of lung with cavitation, confirmed by sputum microscopy with or without culture	1	1	0	0
		A15.00			세균학적으로 확인된 공동이 있는 폐결핵	Tuberculosis of lung with cavitation, bacteriologically confirmed	1	1	0	0
		A15.00			배양 유무에 관계없이 세균학적으로 확인된 공동이 있는 결핵성 기관지 확장증	Tuberculous bronchiectasis with cavitation, confirmed bacteriologically with or without culture	1	1	0	0
		A15.00			배양 유무에 관계없이 세균학적으로 확인된 공동이 있는 결핵성 폐섬유증	Tuberculous fibrosis of lung with cavitation, confirmed bacteriologically with or without culture	1	1	0	0
		A15.00			배양 유무에 관계없이 세균학적으로 확인된 공동이 있는 결핵성 폐렴	Tuberculous pneumonia with cavitation, confirmed bacteriologically with or without culture	1	1	0	0
		A15.00			배양 유무에 관계없이 세균학적으로 확인된 공동이 있는 결핵성 기흉	Tuberculous pneumothorax with cavitation, confirmed bacteriologically with or without culture	1	1	0	0
2	세세	A15.01			배양 유무에 관계없이 가래 현미경 검사로 확인된 공동이 없거나 상세불명의 폐결핵	Tuberculosis of lung without cavitation or unspecified, confirmed by sputum microscopy with or without culture	1	1	0	0
		A15.01			세균학적으로 확인된 공동이 없거나 상세불명의 폐결핵	Tuberculosis of lung without cavitation or unspecified, bacteriologically confirmed	1	1	0	0
		A15.01			배양 유무에 관계없이 세균학적으로 확인된 공동이 없거나 상세불명의 결핵성 기관지 확장증	Tuberculous bronchiectasis without cavitation or unspecified, confirmed bacteriologically with or without culture	1	1	0	0
		A15.01			배양 유무에 관계없이 세균학적으로 확인된 공동이 없거나 상세불명의 결핵성 폐섬유증	Tuberculous fibrosis of lung without cavitation or unspecified, confirmed bacteriologically with or without culture	1	1	0	0
		A15.01			배양 유무에 관계없이 세균학적으로 확인된 공동이 없거나 상세불명의 결핵성 폐렴	Tuberculous pneumonia without cavitation or unspecified, confirmed bacteriologically with or without culture	1	1	0	0
		A15.01			배양 유무에 관계없이 세균학적으로 확인된 공동이 없거나 상세불명의 결핵성 기흉	Tuberculous pneumothorax without cavitation or unspecified, confirmed bacteriologically with or without culture	1	1	0	0
1	세	A15.1			배양만으로 확인된 폐결핵	Tuberculosis of lung, confirmed by culture only	0	0	0	0
		A15.1			A15.0에 열거된 병태, 배양만으로 확인된 것	Conditions listed in A15.0, confirmed by culture only	0	0	0	0
		A15.1			배양만으로 확인된 결핵성 기관지 확장증	Tuberculous bronchiectasis, confirmed by culture only	0	0	0	0
		A15.1			배양만으로 확인된 결핵성 기흉	Tuberculous pneumothorax, confirmed by culture only	0	0	0	0
		A15.1			배양만으로 확인된 결핵성 폐렴	Tuberculous pneumonia, confirmed by culture only	0	0	0	0
		A15.1			배양만으로 확인된 결핵성 폐섬유증	Tuberculous fibrosis of lung, confirmed by culture only	0	0	0	0
2	세세	A15.10			배양만으로 확인된 공동이 있는 폐결핵	Tuberculosis of lung with cavitation, confirmed by culture only	1	1	0	0
		A15.10			A15.0에 열거된 공동이 있는 병태, 배양만으로 확인된 것	Conditions with cavitation listed in A15.0, confirmed by culture only	1	1	0	0
		A15.10			배양만으로 확인된 공동이 있는 결핵성 기관지 확장증	Tuberculous bronchiectasis with cavitation, confirmed by culture only	1	1	0	0
		A15.10			배양만으로 확인된 공동이 있는 결핵성 기흉	Tuberculous pneumothorax with cavitation, confirmed by culture only	1	1	0	0
		A15.10			배양만으로 확인된 공동이 있는 결핵성 폐렴	Tuberculous pneumonia with cavitation, confirmed by culture only	1	1	0	0
		A15.10			배양만으로 확인된 공동이 있는 결핵성 폐섬유증	Tuberculous fibrosis of lung with cavitation, confirmed by culture only	1	1	0	0
2	세세	A15.11			배양만으로 확인된 공동이 없거나 상세불명의 폐결핵	Tuberculosis of lung without cavitation or unspecified, confirmed by culture only	1	1	0	0
		A15.11			A15.0에 열거된 공동이 없거나 상세불명의 병태, 배양만으로 확인된 것	Conditions without cavitation or unspecified listed in A15.0, confirmed by culture only	1	1	0	0
		A15.11			배양만으로 확인된 공동이 없거나 상세불명의 결핵성 기관지 확장증	Tuberculous bronchiectasis without cavitation or unspecified, confirmed by culture only	1	1	0	0
		A15.11			배양만으로 확인된 공동이 없거나 상세불명의 결핵성 기흉	Tuberculous pneumothorax without cavitation or unspecified, confirmed by culture only	1	1	0	0
		A15.11			배양만으로 확인된 공동이 없거나 상세불명의 결핵성 폐렴	Tuberculous pneumonia without cavitation or unspecified, confirmed by culture only	1	1	0	0
		A15.11			배양만으로 확인된 공동이 없거나 상세불명의 결핵성 폐섬유증	Tuberculous fibrosis of lung without cavitation or unspecified, confirmed by culture only	1	1	0	0
1	세	A15.2			조직학적으로 확인된 폐결핵	Tuberculosis of lung, confirmed histologically	0	0	0	0
		A15.2			A15.0에 열거된 병태, 조직학적으로 확인된 것	Conditions listed in A15.0, confirmed histologically	0	0	0	0
		A15.2			조직학적으로 확인된 결핵성 기관지 확장증	Tuberculous bronchiectasis, confirmed histologically	0	0	0	0
		A15.2			조직학적으로 확인된 결핵성 기흉	Tuberculous pneumothorax, confirmed histologically	0	0	0	0
		A15.2			조직학적으로 확인된 결핵성 폐렴	Tuberculous pneumonia, confirmed histologically	0	0	0	0
		A15.2			조직학적으로 확인된 결핵성 폐섬유증	Tuberculous fibrosis of lung, confirmed histologically	0	0	0	0
2	세세	A15.20			조직학적으로 확인된 공동이 있는 폐결핵	Tuberculosis of lung with cavitation, confirmed histologically	1	1	0	0
		A15.20			A15.0에 열거된 공동이 있는 병태, 조직학적으로 확인된 것	Conditions with cavitation listed in A15.0, confirmed histologically	1	1	0	0
		A15.20			조직학적으로 확인된 공동이 있는 결핵성 기관지 확장증	Tuberculous bronchiectasis with cavitation, confirmed histologically	1	1	0	0
		A15.20			조직학적으로 확인된 공동이 있는 결핵성 기흉	Tuberculous pneumothorax with cavitation, confirmed histologically	1	1	0	0
		A15.20			조직학적으로 확인된 공동이 있는 결핵성 폐렴	Tuberculous pneumonia with cavitation, confirmed histologically	1	1	0	0
		A15.20			조직학적으로 확인된 공동이 있는 결핵성 폐섬유증	Tuberculous fibrosis of lung with cavitation, confirmed histologically	1	1	0	0
2	세세	A15.21			조직학적으로 확인된 공동이 없거나 상세불명의 폐결핵	Tuberculosis of lung without cavitation or unspecified, confirmed histologically	1	1	0	0
		A15.21			A15.0에 열거된 공동이 없거나 상세불명의 병태, 조직학적으로 확인된 것	Conditions without cavitation or unspecified listed in A15.0, confirmed histologically	1	1	0	0
		A15.21			조직학적으로 확인된 공동이 없거나 상세불명의 결핵성 기관지 확장증	Tuberculous bronchiectasis without cavitation or unspecified, confirmed histologically	1	1	0	0
		A15.21			조직학적으로 확인된 공동이 없거나 상세불명의 결핵성 기흉	Tuberculous pneumothorax without cavitation or unspecified, confirmed histologically	1	1	0	0
		A15.21			조직학적으로 확인된 공동이 없거나 상세불명의 결핵성 폐렴	Tuberculous pneumonia without cavitation or unspecified, confirmed histologically	1	1	0	0
		A15.21			조직학적으로 확인된 공동이 없거나 상세불명의 결핵성 폐섬유증	Tuberculous fibrosis of lung without cavitation or unspecified, confirmed histologically	1	1	0	0
1	세	A15.3			상세불명의 수단으로 확인된 폐결핵	Tuberculosis of lung, confirmed by unspecified means	0	0	0	0
		A15.3			A15.0에 열거된 병태, 확인은 되었지만 세균학적인지 조직학적인지는 명시되지 않은 것	Conditions listed A15.0, confirmed but unspecified whether bacteriologically or histologically	0	0	0	0
		A15.3			상세불명의 수단으로 확인된 결핵성 기관지 확장증	Tuberculous bronchiectasis, confirmed by unspecified means	0	0	0	0
		A15.3			상세불명의 수단으로 확인된 결핵성 기흉	Tuberculous pneumothorax, confirmed by unspecified means	0	0	0	0
		A15.3			상세불명의 수단으로 확인된 결핵성 폐렴	Tuberculous pneumonia, confirmed by unspecified means	0	0	0	0
		A15.3			상세불명의 수단으로 확인된 결핵성 폐섬유증	Tuberculous fibrosis of lung, confirmed by unspecified means	0	0	0	0
2	세세	A15.30			상세불명의 수단으로 확인된 공동이 있는 폐결핵	Tuberculosis of lung with cavitation, confirmed by unspecified means	1	1	0	0
		A15.30			A15.0에 열거된 공동이 있는 병태, 상세불명의 수단으로 확인된 것	Conditions with cavitation listed in A15.0, confirmed by unspecified means	1	1	0	0
		A15.30			상세불명의 수단으로 확인된 공동이 있는 결핵성 기관지 확장증	Tuberculous bronchiectasis with cavitation, confirmed by unspecified means	1	1	0	0
		A15.30			상세불명의 수단으로 확인된 공동이 있는 결핵성 기흉	Tuberculous pneumothorax with cavitation, confirmed by unspecified means	1	1	0	0
		A15.30			상세불명의 수단으로 확인된 공동이 있는 결핵성 폐렴	Tuberculous pneumonia with cavitation, confirmed by unspecified means	1	1	0	0
		A15.30			상세불명의 수단으로 확인된 공동이 있는 결핵성 폐섬유증	Tuberculous fibrosis of lung with cavitation, confirmed by unspecified means	1	1	0	0
2	세세	A15.31			상세불명의 수단으로 확인된 공동이 없거나 상세불명의 폐결핵	Tuberculosis of lung without cavitation or unspecified, confirmed by unspecified means	1	1	0	0
		A15.31			A15.0에 열거된 공동이 없거나 상세불명의 병태, 상세불명의 수단으로 확인된 것	Conditions without cavitation or unspecified listed in A15.0, confirmed by unspecified means	1	1	0	0
		A15.31			상세불명의 수단으로 확인된 공동이 없거나 상세불명의 결핵성 기관지 확장증	Tuberculous bronchiectasis without cavitation or unspecified, confirmed by unspecified means	1	1	0	0
		A15.31			상세불명의 수단으로 확인된 공동이 없거나 상세불명의 결핵성 기흉	Tuberculous pneumothorax without cavitation or unspecified, confirmed by unspecified means	1	1	0	0
		A15.31			상세불명의 수단으로 확인된 공동이 없거나 상세불명의 결핵성 폐렴	Tuberculous pneumonia without cavitation or unspecified, confirmed by unspecified means	1	1	0	0
		A15.31			상세불명의 수단으로 확인된 공동이 없거나 상세불명의 결핵성 폐섬유증	Tuberculous fibrosis of lung without cavitation or unspecified, confirmed by unspecified means	1	1	0	0
1	세	A15.4			세균학적 및 조직학적으로 확인된 흉곽내림프절의 결핵	Tuberculosis of intrathoracic lymph nodes, confirmed bacteriologically and histologically	0	0	0	0
		A15.4			세균학적 및 조직학적으로 확인된 기관기관지림프절의 결핵	Tuberculosis of tracheobronchial lymph nodes, confirmed bacteriologically and histologically	0	0	0	0
		A15.4			세균학적 및 조직학적으로 확인된 종격림프절의 결핵	Tuberculosis of mediastinal lymph nodes, confirmed bacteriologically and histologically	0	0	0	0
		A15.4			세균학적 및 조직학적으로 확인된 폐문림프절의 결핵	Tuberculosis of hilar lymph nodes, confirmed bacteriologically and histologically	0	0	0	0
		A15.4		제외	일차라고 명시된 것(A15.7-)	Specified as primary(A15.7-)	0	0	0	0
2	세세	A15.40			세균학적 및 조직학적으로 확인된 공동이 있는 흉곽내림프절의 결핵	Tuberculosis of intrathoracic lymph nodes with cavitation, confirmed bacteriologically and histologically	1	1	0	0
		A15.40			세균학적 및 조직학적으로 확인된 공동이 있는 기관기관지림프절의 결핵	Tuberculosis of tracheobronchial lymph nodes with cavitation, confirmed bacteriologically and histologically	1	1	0	0
		A15.40			세균학적 및 조직학적으로 확인된 공동이 있는 종격림프절의 결핵	Tuberculosis of mediastinal lymph nodes with cavitation, confirmed bacteriologically and histologically	1	1	0	0
		A15.40			세균학적 및 조직학적으로 확인된 공동이 있는 폐문림프절의 결핵	Tuberculosis of hilar lymph nodes with cavitation, confirmed bacteriologically and histologically	1	1	0	0
2	세세	A15.41			세균학적 및 조직학적으로 확인된 공동이 없거나 상세불명의 흉곽내림프절의 결핵	Tuberculosis of intrathoracic lymph nodes without cavitation or unspecified, confirmed bacteriologically and histologically	1	1	0	0
		A15.41			세균학적 및 조직학적으로 확인된 공동이 없거나 상세불명의 폐문림프절의 결핵	Tuberculosis of hilar lymph nodes without cavitation or unspecified, confirmed bacteriologically and histologically	1	1	0	0
		A15.41			세균학적 및 조직학적으로 확인된 공동이 없거나 상세불명의 기관기관지림프절의 결핵	Tuberculosis of tracheobronchial lymph nodes without cavitation or unspecified, confirmed bacteriologically and histologically	1	1	0	0
		A15.41			세균학적 및 조직학적으로 확인된 공동이 없거나 상세불명의 종격림프절의 결핵	Tuberculosis of mediastinal lymph nodes without cavitation or unspecified, confirmed bacteriologically and histologically	1	1	0	0
1	세	A15.5			세균학적 및 조직학적으로 확인된 후두, 기관 및 기관지의 결핵	Tuberculosis of larynx, trachea and bronchus, confirmed bacteriologically and histologically	0	0	0	0
		A15.5			세균학적 및 조직학적으로 확인된 기관의 결핵	Tuberculosis of trachea, confirmed bacteriologically and histologically	0	0	0	0
		A15.5			세균학적 및 조직학적으로 확인된 기관지의 결핵	Tuberculosis of bronchus, confirmed bacteriologically and histologically	0	0	0	0
		A15.5			세균학적 및 조직학적으로 확인된 성문의 결핵	Tuberculosis of glottis, confirmed bacteriologically and histologically	0	0	0	0
		A15.5			세균학적 및 조직학적으로 확인된 후두의 결핵	Tuberculosis of larynx, confirmed bacteriologically and histologically	0	0	0	0
2	세세	A15.50			세균학적 및 조직학적으로 확인된 공동이 있는 후두, 기관 및 기관지의 결핵	Tuberculosis of larynx with cavitation, trachea and bronchus with cavitation, confirmed bacteriologically and histologically	1	1	0	0
		A15.50			세균학적 및 조직학적으로 확인된 공동이 있는 기관의 결핵	Tuberculosis of trachea with cavitation, confirmed bacteriologically and histologically	1	1	0	0
		A15.50			세균학적 및 조직학적으로 확인된 공동이 있는 기관지의 결핵	Tuberculosis of bronchus with cavitation, confirmed bacteriologically and histologically	1	1	0	0
		A15.50			세균학적 및 조직학적으로 확인된 공동이 있는 성문의 결핵	Tuberculosis of glottis with cavitation, confirmed bacteriologically and histologically	1	1	0	0
		A15.50			세균학적 및 조직학적으로 확인된 공동이 있는 후두의 결핵	Tuberculosis of larynx with cavitation, confirmed bacteriologically and histologically	1	1	0	0
2	세세	A15.51			세균학적 및 조직학적으로 확인된 공동이 없거나 상세불명의 후두, 기관 및 기관지의 결핵	Tuberculosis of larynx, trachea and bronchus without cavitation or unspecified, confirmed bacteriologically and histologically	1	1	0	0
		A15.51			세균학적 및 조직학적으로 확인된 공동이 없거나 상세불명의 기관의 결핵	Tuberculosis of trachea without cavitation or unspecified, confirmed bacteriologically and histologically	1	1	0	0
		A15.51			세균학적 및 조직학적으로 확인된 공동이 없거나 상세불명의 기관지의 결핵	Tuberculosis of bronchus without cavitation or unspecified, confirmed bacteriologically and histologically	1	1	0	0
		A15.51			세균학적 및 조직학적으로 확인된 공동이 없거나 상세불명의 성문의 결핵	Tuberculosis of glottis without cavitation or unspecified, confirmed bacteriologically and histologically	1	1	0	0
		A15.51			세균학적 및 조직학적으로 확인된 공동이 없거나 상세불명의 후두의 결핵	Tuberculosis of larynx without cavitation or unspecified, confirmed bacteriologically and histologically	1	1	0	0
1	세	A15.6			세균학적 및 조직학적으로 확인된 결핵성 흉막염	Tuberculous pleurisy, confirmed bacteriologically and histologically	0	0	0	0
		A15.6			세균학적 및 조직학적으로 확인된 결핵성 농흉(膿胸)	Tuberculous empyema, confirmed bacteriologically and histologically	0	0	0	0
		A15.6			세균학적 및 조직학적으로 확인된 흉막의 결핵	Tuberculosis of pleura, confirmed bacteriologically and histologically	0	0	0	0
		A15.6		제외	세균학적 및 조직적으로 확인된 일차호흡기결핵(A15.7-)	in primary respiratory tuberculosis, confirmed bacteriologically and histologically(A15.7-)	0	0	0	0
2	세세	A15.60			세균학적 및 조직학적으로 확인된 공동이 있는 결핵성 흉막염	Tuberculous pleurisy with cavitation, confirmed bacteriologically and histologically	1	1	0	0
		A15.60			세균학적 및 조직학적으로 확인된 공동이 있는 결핵성 농흉(膿胸)	Tuberculous empyema with cavitation, confirmed bacteriologically and histologically	1	1	0	0
		A15.60			세균학적 및 조직학적으로 확인된 공동이 있는 흉막의 결핵	Tuberculosis of pleura with cavitation, confirmed bacteriologically and histologically	1	1	0	0
2	세세	A15.61			세균학적 및 조직학적으로 확인된 공동이 없거나 상세불명의 결핵성 흉막염	Tuberculous pleurisy without cavitation or unspecified, confirmed bacteriologically and histologically	1	1	0	0
		A15.61			세균학적 및 조직학적으로 확인된 공동이 없거나 상세불명의 결핵성 농흉(膿胸)	Tuberculous empyema without cavitation or unspecified, confirmed bacteriologically and histologically	1	1	0	0
		A15.61			세균학적 및 조직학적으로 확인된 공동이 없거나 상세불명의 흉막의 결핵	Tuberculosis of pleura without cavitation or unspecified, confirmed bacteriologically and histologically	1	1	0	0
1	세	A15.7			세균학적 및 조직학적으로 확인된 일차호흡기결핵	Primary respiratory tuberculosis, confirmed bacteriologically and histologically	0	0	0	0
2	세세	A15.70			세균학적 및 조직학적으로 확인된 공동이 있는 일차호흡기결핵	Primary respiratory tuberculosis with cavitation, confirmed bacteriologically and histologically	1	1	0	0
2	세세	A15.71			세균학적 및 조직학적으로 확인된 공동이 없거나 상세불명의 일차호흡기결핵	Primary respiratory tuberculosis without cavitation or unspecified, confirmed bacteriologically and histologically	1	1	0	0
1	세	A15.8			세균학적 및 조직학적으로 확인된 기타 호흡기결핵	Other respiratory tuberculosis, confirmed bacteriologically and histologically	0	0	0	0
		A15.8			세균학적 및 조직학적으로 확인된 부비동의 결핵	Tuberculosis of sinus[any nasal], confirmed bacteriologically and histologically	0	0	0	0
		A15.8			세균학적 및 조직학적으로 확인된 비인두결핵	Nasopharyngeal tuberculosis, confirmed bacteriologically and histologically	0	0	0	0
		A15.8			세균학적 및 조직학적으로 확인된 종격결핵	Mediastinal tuberculosis, confirmed bacteriologically and histologically	0	0	0	0
		A15.8			세균학적 및 조직학적으로 확인된 코의 결핵	Tuberculosis of nose, confirmed bacteriologically and histologically	0	0	0	0
2	세세	A15.80			세균학적 및 조직학적으로 확인된 공동이 있는 기타 호흡기결핵	Other respiratory tuberculosis with cavitation, confirmed bacteriologically and histologically	1	1	0	0
		A15.80			세균학적 및 조직학적으로 확인된 공동이 있는 부비동의 결핵	Tuberculosis of sinus[any nasal] with cavitation, confirmed bacteriologically and histologically	1	1	0	0
		A15.80			세균학적 및 조직학적으로 확인된 공동이 있는 비인두결핵	Nasopharyngeal tuberculosis with cavitation, confirmed bacteriologically and histologically	1	1	0	0
		A15.80			세균학적 및 조직학적으로 확인된 공동이 있는 종격결핵	Mediastinal tuberculosis with cavitation, confirmed bacteriologically and histologically	1	1	0	0
		A15.80			세균학적 및 조직학적으로 확인된 공동이 있는 코의 결핵	Tuberculosis of nose with cavitation, confirmed bacteriologically and histologically	1	1	0	0
2	세세	A15.81			세균학적 및 조직학적으로 확인된 공동이 없거나 상세불명의 기타 호흡기결핵	Other respiratory tuberculosis without cavitation or unspecified, confirmed bacteriologically and histologically	1	1	0	0
		A15.81			세균학적 및 조직학적으로 확인된 공동이 없거나 상세불명의 부비동의 결핵	Tuberculosis of sinus[any nasal] without cavitation or unspecified, confirmed bacteriologically and histologically	1	1	0	0
		A15.81			세균학적 및 조직학적으로 확인된 공동이 없거나 상세불명의 비인두결핵	Nasopharyngeal tuberculosis without cavitation or unspecified, confirmed bacteriologically and histologically	1	1	0	0
		A15.81			세균학적 및 조직학적으로 확인된 공동이 없거나 상세불명의 종격결핵	Mediastinal tuberculosis without cavitation or unspecified, confirmed bacteriologically and histologically	1	1	0	0
		A15.81			세균학적 및 조직학적으로 확인된 공동이 없거나 상세불명의 코의 결핵	Tuberculosis of nose without cavitation or unspecified, confirmed bacteriologically and histologically	1	1	0	0
1	세	A15.9			세균학적 및 조직학적으로 확인된 상세불명의 호흡기결핵	Respiratory tuberculosis unspecified, confirmed bacteriologically and histologically	0	0	0	0
2	세세	A15.90			세균학적 및 조직학적으로 확인된 공동이 있는 상세불명의 호흡기결핵	Respiratory tuberculosis unspecified with cavitation, confirmed bacteriologically and histologically	1	1	0	0
2	세세	A15.91			세균학적 및 조직학적으로 확인된 공동이 없거나 상세불명의 상세불명의 호흡기결핵	Respiratory tuberculosis unspecified without cavitation or unspecified, confirmed bacteriologically and histologically	1	1	0	0
1	소	A16			세균학적으로나 조직학적으로 확인되지 않은 호흡기결핵	Respiratory tuberculosis, not confirmed bacteriologically or histologically	0	0	0	0
		A16			0 공동이 있는		0	1	0	0
		A16			1 공동이 없거나 상세불명의		0	1	0	0
		A16		주	다음 5단위 세분류는 공동의 유무를 표기하기 위해 A16.0 - A16.9에 사용한다.		0	0	0	0
1	세	A16.0			세균학적 및 조직학적으로 음성인 폐결핵	Tuberculosis of lung, bacteriologically and histologically negative	0	0	0	0
		A16.0			세균학적 및 조직학적으로 음성인 결핵성 기관지확장증	Tuberculous bronchiectasis, bacteriologically and histologically negative	0	0	0	0
		A16.0			세균학적 및 조직학적으로 음성인 결핵성 기흉	Tuberculous pneumothorax, bacteriologically and histologically negative	0	0	0	0
		A16.0			세균학적 및 조직학적으로 음성인 결핵성 폐렴	Tuberculous pneumonia, bacteriologically and histologically negative	0	0	0	0
		A16.0			세균학적 및 조직학적으로 음성인 결핵성 폐섬유증	Tuberculous fibrosis of lung, bacteriologically and histologically negative	0	0	0	0
2	세세	A16.00			세균학적 및 조직학적으로 음성인 공동이 있는 폐결핵	Tuberculosis of lung with cavitation, bacteriologically and histologically negative	1	1	0	0
		A16.00			세균학적 및 조직학적으로 음성인 공동이 있는 결핵성 기관지확장증	Tuberculous bronchiectasis with cavitation, bacteriologically and histologically negative	1	1	0	0
		A16.00			세균학적 및 조직학적으로 음성인 공동이 있는 결핵성 기흉	Tuberculous pneumothorax with cavitation, bacteriologically and histologically negative	1	1	0	0
		A16.00			세균학적 및 조직학적으로 음성인 공동이 있는 결핵성 폐렴	Tuberculous pneumonia with cavitation, bacteriologically and histologically negative	1	1	0	0
		A16.00			세균학적 및 조직학적으로 음성인 공동이 있는 결핵성 폐섬유증	Tuberculous fibrosis of lung with cavitation, bacteriologically and histologically negative	1	1	0	0
2	세세	A16.01			세균학적 및 조직학적으로 음성인 공동이 없거나 상세불명의 폐결핵	Tuberculosis of lung without cavitation or unspecified, bacteriologically and histologically negative	1	1	0	0
		A16.01			세균학적 및 조직학적으로 음성인 공동이 없거나 상세불명의 결핵성 기관지확장증	Tuberculous bronchiectasis without cavitation or unspecified, bacteriologically and histologically negative	1	1	0	0
		A16.01			세균학적 및 조직학적으로 음성인 공동이 없거나 상세불명의 결핵성 기흉	Tuberculous pneumothorax without cavitation or unspecified, bacteriologically and histologically negative	1	1	0	0
		A16.01			세균학적 및 조직학적으로 음성인 공동이 없거나 상세불명의 결핵성 폐렴	Tuberculous pneumonia without cavitation or unspecified, bacteriologically and histologically negative	1	1	0	0
		A16.01			세균학적 및 조직학적으로 음성인 공동이 없거나 상세불명의 결핵성 폐섬유증	Tuberculous fibrosis of lung without cavitation or unspecified, bacteriologically and histologically negative	1	1	0	0
1	세	A16.1			세균학적 및 조직학적 검사를 하지 않은 폐결핵	Tuberculosis of lung, bacteriological and histological examination not done	0	0	0	0
		A16.1			A16.0에 열거된 병태, 세균학적 및 조직학적 검사를 하지 않은	Conditions listed in A16.0, bacteriological and histological examination not done	0	0	0	0
		A16.1			노채(勞瘵)	Fatigue consumption disorder	0	0	1	0
		A16.1			세균학적 및 조직학적 검사를 하지 않은 결핵성 기관지확장증	Tuberculous bronchiectasis, bacteriological and histological examination not done	0	0	0	0
		A16.1			세균학적 및 조직학적 검사를 하지 않은 결핵성 기흉	Tuberculous pneumothorax, bacteriological and histological examination not done	0	0	0	0
		A16.1			세균학적 및 조직학적 검사를 하지 않은 결핵성 폐렴	Tuberculous pneumonia, bacteriological and histological examination not done	0	0	0	0
		A16.1			세균학적 및 조직학적 검사를 하지 않은 결핵성 폐섬유증	Tuberculous fibrosis of lung, bacteriological and histological examination not done	0	0	0	0
2	세세	A16.10			세균학적 및 조직학적 검사를 하지 않은 공동이 있는 폐결핵	Tuberculosis of lung with cavitation, bacteriological and histological examination not done	1	1	0	0
		A16.10			A16.0에 열거된 공동이 있는 병태, 세균학적 및 조직학적 검사를 하지 않은	Conditions with cavitation listed in A16.0, bacteriological and histological examination not done	1	1	0	0
		A16.10			세균학적 및 조직학적 검사를 하지 않은 공동이 있는 결핵성 기관지확장증	Tuberculous bronchiectasis with cavitation, bacteriological and histological examination not done	1	1	0	0
		A16.10			세균학적 및 조직학적 검사를 하지 않은 공동이 있는 결핵성 기흉	Tuberculous pneumothorax with cavitation, bacteriological and histological examination not done	1	1	0	0
		A16.10			세균학적 및 조직학적 검사를 하지 않은 공동이 있는 결핵성 폐렴	Tuberculous pneumonia with cavitation, bacteriological and histological examination not done	1	1	0	0
		A16.10			세균학적 및 조직학적 검사를 하지 않은 공동이 있는 결핵성 폐섬유증	Tuberculous fibrosis of lung with cavitation, bacteriological and histological examination not done	1	1	0	0
2	세세	A16.11			세균학적 및 조직학적 검사를 하지 않은 공동이 없거나 상세불명의 폐결핵	Tuberculosis of lung without cavitation or unspecified, bacteriological and histological examination not done	1	1	0	0
		A16.11			A16.0에 열거된 공동이 없거나 상세불명의 병태, 세균학적 및 조직학적 검사를 하지 않은	Conditions without cavitation or unspecified listed in A16.0, bacteriological and histological examination not done	1	1	0	0
		A16.11			세균학적 및 조직학적 검사를 하지 않은 공동이 없거나 상세불명의 결핵성 기관지확장증	Tuberculous bronchiectasis without cavitation or unspecified, bacteriological and histological examination not done	1	1	0	0
		A16.11			세균학적 및 조직학적 검사를 하지 않은 공동이 없거나 상세불명의 결핵성 기흉	Tuberculous pneumothorax without cavitation or unspecified, bacteriological and histological examination not done	1	1	0	0
		A16.11			세균학적 및 조직학적 검사를 하지 않은 공동이 없거나 상세불명의 결핵성 폐렴	Tuberculous pneumonia without cavitation or unspecified, bacteriological and histological examination not done	1	1	0	0
		A16.11			세균학적 및 조직학적 검사를 하지 않은 공동이 없거나 상세불명의 결핵성 폐섬유증	Tuberculous fibrosis of lung without cavitation or unspecified, bacteriological and histological examination not done	1	1	0	0
1	세	A16.2			세균학적 또는 조직학적 확인에 대한 언급이 없는 폐결핵	Tuberculosis of lung, without mention of bacteriological or histological confirmation	0	0	0	0
		A16.2			세균학적 또는 조직학적 확인에 대한 언급이 없는 결핵성 기관지확장증 NOS	Tuberculous bronchiectasis NOS, without mention of bacteriological or histological confirmation	0	0	0	0
		A16.2			세균학적 또는 조직학적 확인에 대한 언급이 없는 결핵성 기흉 NOS	Tuberculous pneumothorax NOS, without mention of bacteriological or histological confirmation	0	0	0	0
		A16.2			세균학적 또는 조직학적 확인에 대한 언급이 없는 결핵성 폐렴 NOS	Tuberculous pneumonia NOS, without mention of bacteriological or histological confirmation	0	0	0	0
		A16.2			세균학적 또는 조직학적 확인에 대한 언급이 없는 결핵성 폐섬유증 NOS	Tuberculous fibrosis of lung NOS, without mention of bacteriological or histological confirmation	0	0	0	0
		A16.2			세균학적 또는 조직학적 확인에 대한 언급이 없는 폐결핵 NOS	Tuberculosis of lung NOS, without mention of bacteriological or histological confirmation	0	0	0	0
2	세세	A16.20			세균학적 또는 조직학적 확인에 대한 언급이 없는 공동이 있는 폐결핵	Tuberculosis of lung with cavitation, without mention of bacteriological or histological confirmation	1	1	0	0
		A16.20			세균학적 또는 조직학적 확인에 대한 언급이 없는 공동이 있는 결핵성 기관지확장증 NOS	Tuberculous bronchiectasis NOS with cavitation, without mention of bacteriological or histological confirmation	1	1	0	0
		A16.20			세균학적 또는 조직학적 확인에 대한 언급이 없는 공동이 있는 결핵성 기흉 NOS	Tuberculous pneumothorax NOS with cavitation, without mention of bacteriological or histological confirmation	1	1	0	0
		A16.20			세균학적 또는 조직학적 확인에 대한 언급이 없는 공동이 있는 결핵성 폐렴 NOS	Tuberculous pneumonia NOS with cavitation, without mention of bacteriological or histological confirmation	1	1	0	0
		A16.20			세균학적 또는 조직학적 확인에 대한 언급이 없는 공동이 있는 결핵성 폐섬유증 NOS	Tuberculous fibrosis of lung NOS with cavitation, without mention of bacteriological or histological confirmation	1	1	0	0
		A16.20			세균학적 또는 조직학적 확인에 대한 언급이 없는 공동이 있는 폐결핵 NOS	Tuberculosis of lung NOS with cavitation, without mention of bacteriological or histological confirmation	1	1	0	0
2	세세	A16.21			세균학적 또는 조직학적 확인에 대한 언급이 없는 공동이 없거나 상세불명의 폐결핵	Tuberculosis of lung without cavitation or unspecified, without mention of bacteriological or histological confirmation	1	1	0	0
		A16.21			세균학적 또는 조직학적 확인에 대한 언급이 없는 공동이 없거나 상세불명의 결핵성 기관지확장증 NOS	Tuberculous bronchiectasis NOS without cavitation or unspecified, without mention of bacteriological or histological confirmation	1	1	0	0
		A16.21			세균학적 또는 조직학적 확인에 대한 언급이 없는 공동이 없거나 상세불명의 결핵성 기흉 NOS	Tuberculous pneumothorax NOS without cavitation or unspecified, without mention of bacteriological or histological confirmation	1	1	0	0
		A16.21			세균학적 또는 조직학적 확인에 대한 언급이 없는 공동이 없거나 상세불명의 결핵성 폐렴 NOS	Tuberculous pneumonia NOS without cavitation or unspecified, without mention of bacteriological or histological confirmation	1	1	0	0
		A16.21			세균학적 또는 조직학적 확인에 대한 언급이 없는 공동이 없거나 상세불명의 결핵성 폐섬유증 NOS	Tuberculous fibrosis of lung NOS without cavitation or unspecified, without mention of bacteriological or histological confirmation	1	1	0	0
		A16.21			세균학적 또는 조직학적 확인에 대한 언급이 없는 공동이 없거나 상세불명의 폐결핵 NOS	Tuberculosis of lung NOS without cavitation or unspecified, without mention of bacteriological or histological confirmation	1	1	0	0
1	세	A16.3			세균학적 또는 조직학적 확인에 대한 언급이 없는 흉곽내림프절의 결핵	Tuberculosis of intrathoracic lymph nodes, without mention of bacteriological or histological confirmation	0	0	0	0
		A16.3			세균학적 또는 조직학적 확인에 대한 언급이 없는 기관기관지림프절의 결핵 NOS	Tuberculosis of tracheobronchial lymph nodes NOS, without mention of bacteriological or histological confirmation	0	0	0	0
		A16.3			세균학적 또는 조직학적 확인에 대한 언급이 없는 종격림프절의 결핵 NOS	Tuberculosis of mediastinal lymph nodes NOS, without mention of bacteriological or histological confirmation	0	0	0	0
		A16.3			세균학적 또는 조직학적 확인에 대한 언급이 없는 폐문림프절의 결핵 NOS	Tuberculosis of hilar lymph nodes NOS, without mention of bacteriological or histological confirmation	0	0	0	0
		A16.3			세균학적 또는 조직학적 확인에 대한 언급이 없는 흉곽내림프절의 결핵 NOS	Tuberculosis of intrathoracic lymph nodes NOS, without mention of bacteriological or histological confirmation	0	0	0	0
		A16.3		제외	일차라고 명시되었을 때(A16.7-)	When specified as primary(A16.7-)	0	0	0	0
2	세세	A16.30			세균학적 또는 조직학적 확인에 대한 언급이 없는 공동이 있는 흉곽내림프절의 결핵	Tuberculosis of intrathoracic lymph nodes with cavitation, without mention of bacteriological or histological confirmation	1	1	0	0
		A16.30			세균학적 또는 조직학적 확인에 대한 언급이 없는 공동이 있는 기관기관지림프절의 결핵 NOS	Tuberculosis of tracheobronchial lymph nodes NOS with cavitation, without mention of bacteriological or histological confirmation	1	1	0	0
		A16.30			세균학적 또는 조직학적 확인에 대한 언급이 없는 공동이 있는 종격림프절의 결핵 NOS	Tuberculosis of mediastinal lymph nodes NOS with cavitation, without mention of bacteriological or histological confirmation	1	1	0	0
		A16.30			세균학적 또는 조직학적 확인에 대한 언급이 없는 공동이 있는 폐문림프절의 결핵 NOS	Tuberculosis of hilar lymph nodes NOS with cavitation, without mention of bacteriological or histological confirmation	1	1	0	0
		A16.30			세균학적 또는 조직학적 확인에 대한 언급이 없는 공동이 있는 흉곽내림프절의 결핵 NOS	Tuberculosis of intrathoracic lymph nodes NOS with cavitation, without mention of bacteriological or histological confirmation	1	1	0	0
2	세세	A16.31			세균학적 또는 조직학적 확인에 대한 언급이 없는 공동이 없거나 상세불명의 흉곽내림프절의 결핵	Tuberculosis of intrathoracic lymph nodes without cavitation or unspecified, without mention of bacteriological or histological confirmation	1	1	0	0
		A16.31			세균학적 또는 조직학적 확인에 대한 언급이 없는 공동이 없거나 상세불명의 기관기관지림프절의 결핵 NOS	Tuberculosis of tracheobronchial lymph nodes NOS without cavitation or unspecified, without mention of bacteriological or histological confirmation	1	1	0	0
		A16.31			세균학적 또는 조직학적 확인에 대한 언급이 없는 공동이 없거나 상세불명의 종격림프절의 결핵 NOS	Tuberculosis of mediastinal lymph nodes NOS without cavitation or unspecified, without mention of bacteriological or histological confirmation	1	1	0	0
		A16.31			세균학적 또는 조직학적 확인에 대한 언급이 없는 공동이 없거나 상세불명의 폐문림프절의 결핵 NOS	Tuberculosis of hilar lymph nodes NOS without cavitation or unspecified, without mention of bacteriological or histological confirmation	1	1	0	0
		A16.31			세균학적 또는 조직학적 확인에 대한 언급이 없는 공동이 없거나 상세불명의 흉곽내림프절의 결핵 NOS	Tuberculosis of intrathoracic lymph nodes NOS without cavitation or unspecified, without mention of bacteriological or histological confirmation	1	1	0	0
1	세	A16.4			세균학적 또는 조직학적 확인에 대한 언급이 없는 후두, 기관 및 기관지 결핵	Tuberculosis of larynx, trachea and bronchus, without mention of bacteriological or histological confirmation	0	0	0	0
		A16.4			세균학적 또는 조직학적 확인에 대한 언급이 없는 기관결핵 NOS	Tuberculosis of trachea NOS, without mention of bacteriological or histological confirmation	0	0	0	0
		A16.4			세균학적 또는 조직학적 확인에 대한 언급이 없는 기관지결핵 NOS	Tuberculosis of bronchus NOS, without mention of bacteriological or histological confirmation	0	0	0	0
		A16.4			세균학적 또는 조직학적 확인에 대한 언급이 없는 성문결핵 NOS	Tuberculosis of glottis NOS, without mention of bacteriological or histologicalconfirmation	0	0	0	0
		A16.4			세균학적 또는 조직학적 확인에 대한 언급이 없는 후두결핵 NOS	Tuberculosis of larynx NOS, without mention of bacteriological or histological confirmation	0	0	0	0
2	세세	A16.40			세균학적 또는 조직학적 확인에 대한 언급이 없는 공동이 있는 후두, 기관 및 기관지 결핵	Tuberculosis of larynx with cavitation, trachea and bronchus with cavitation, without mention of bacteriological or histological confirmation	1	1	0	0
		A16.40			세균학적 또는 조직학적 확인에 대한 언급이 없는 공동이 있는 기관결핵 NOS	Tuberculosis of trachea NOS with cavitation, without mention of bacteriological or histological confirmation	1	1	0	0
		A16.40			세균학적 또는 조직학적 확인에 대한 언급이 없는 공동이 있는 기관지결핵 NOS	Tuberculosis of bronchus NOS with cavitation, without mention of bacteriological or histological confirmation	1	1	0	0
		A16.40			세균학적 또는 조직학적 확인에 대한 언급이 없는 공동이 있는 성문결핵 NOS	Tuberculosis of glottis NOS with cavitation, without mention of bacteriological or histological confirmation	1	1	0	0
		A16.40			세균학적 또는 조직학적 확인에 대한 언급이 없는 공동이 있는 후두결핵 NOS	Tuberculosis of larynx NOS with cavitation, without mention of bacteriological or histological confirmation	1	1	0	0
2	세세	A16.41			세균학적 또는 조직학적 확인에 대한 언급이 없는 공동이 없거나 상세불명의 후두, 기관 및 기관지 결핵	Tuberculosis of larynx, trachea and bronchus without cavitation or unspecified, without mention of bacteriological or histological confirmation	1	1	0	0
		A16.41			세균학적 또는 조직학적 확인에 대한 언급이 없는 공동이 없거나 상세불명의 기관결핵 NOS	Tuberculosis of trachea NOS without cavitation or unspecified, without mention of bacteriological or histological confirmation	1	1	0	0
		A16.41			세균학적 또는 조직학적 확인에 대한 언급이 없는 공동이 없거나 상세불명의 기관지결핵 NOS	Tuberculosis of bronchus NOS without cavitation or unspecified, without mention of bacteriological or histological confirmation	1	1	0	0
		A16.41			세균학적 또는 조직학적 확인에 대한 언급이 없는 공동이 없거나 상세불명의 성문결핵 NOS	Tuberculosis of glottis NOS without cavitation or unspecified, without mention of bacteriological or histological confirmation	1	1	0	0
		A16.41			세균학적 또는 조직학적 확인에 대한 언급이 없는 공동이 없거나 상세불명의 후두결핵 NOS	Tuberculosis of larynx NOS without cavitation or unspecified, without mention of bacteriological or histological confirmation	1	1	0	0
1	세	A16.5			세균학적 또는 조직학적 확인에 대한 언급이 없는 결핵성 흉막염	Tuberculous pleurisy, without mention of bacteriological or histological confirmation	0	0	0	0
		A16.5			세균학적 또는 조직학적 확인에 대한 언급이 없는 결핵성 농흉(膿胸) NOS	Tuberculous empyema NOS, without mention of bacteriological or histological confirmation	0	0	0	0
		A16.5			세균학적 또는 조직학적 확인에 대한 언급이 없는 결핵성 흉막염 NOS	Tuberculous pleurisy NOS, without mention of bacteriological or histological confirmation	0	0	0	0
		A16.5			세균학적 또는 조직학적 확인에 대한 언급이 없는 흉막의 결핵 NOS	Tuberculosis of pleura NOS, without mention of bacteriological or histological confirmation	0	0	0	0
		A16.5		제외	일차 호흡기결핵인 경우(A16.7-)	In primary respiratory tuberculosis(A16.7-)	0	0	0	0
2	세세	A16.50			세균학적 또는 조직학적 확인에 대한 언급이 없는 공동이 있는 결핵성 흉막염	Tuberculous pleurisy with cavitation, without mention of bacteriological or histological confirmation	1	1	0	0
		A16.50			세균학적 또는 조직학적 확인에 대한 언급이 없는 공동이 있는 결핵성 농흉(膿胸) NOS	Tuberculous empyema NOS with cavitation, without mention of bacteriological or histological confirmation	1	1	0	0
		A16.50			세균학적 또는 조직학적 확인에 대한 언급이 없는 공동이 있는 결핵성 흉막염 NOS	Tuberculous pleurisy NOS with cavitation, without mention of bacteriological or histological confirmation	1	1	0	0
		A16.50			세균학적 또는 조직학적 확인에 대한 언급이 없는 공동이 있는 흉막의 결핵 NOS	Tuberculosis of pleura NOS with cavitation, without mention of bacteriological or histological confirmation	1	1	0	0
2	세세	A16.51			세균학적 또는 조직학적 확인에 대한 언급이 없는 공동이 없거나 상세불명의 결핵성 흉막염	Tuberculous pleurisy without cavitation or unspecified, without mention of bacteriological or histological confirmation	1	1	0	0
		A16.51			세균학적 또는 조직학적 확인에 대한 언급이 없는 공동이 없거나 상세불명의 결핵성 농흉(膿胸) NOS	Tuberculous empyema NOS without cavitation or unspecified, without mention of bacteriological or histological confirmation	1	1	0	0
		A16.51			세균학적 또는 조직학적 확인에 대한 언급이 없는 공동이 없거나 상세불명의 결핵성 흉막염 NOS	Tuberculous pleurisy NOS without cavitation or unspecified, without mention of bacteriological or histological confirmation	1	1	0	0
		A16.51			세균학적 또는 조직학적 확인에 대한 언급이 없는 공동이 없거나 상세불명의 흉막의 결핵 NOS	Tuberculosis of pleura NOS without cavitation or unspecified, without mention of bacteriological or histological confirmation	1	1	0	0
1	세	A16.7			세균학적 또는 조직학적 확인에 대한 언급이 없는 일차호흡기결핵	Primary respiratory tuberculosis , without mention of bacteriological or histological confirmation	0	0	0	0
		A16.7			일차 결핵성 복합	Primary tuberculous complex	0	0	0	0
		A16.7			일차호흡기결핵 NOS	Primary respiratory tuberculosis NOS	0	0	0	0
2	세세	A16.70			세균학적 또는 조직학적 확인에 대한 언급이 없는 공동이 있는 일차호흡기결핵	Primary respiratory tuberculosis with cavitation, without mention of bacteriological or histological confirmation	1	1	0	0
		A16.70			공동이 있는 일차 결핵성 복합	Primary tuberculous complex with cavitation	1	1	0	0
		A16.70			공동이 있는 일차호흡기결핵 NOS	Primary respiratory tuberculosis NOS with cavitation	1	1	0	0
2	세세	A16.71			세균학적 또는 조직학적 확인에 대한 언급이 없는 공동이 없거나 상세불명의 일차호흡기결핵	Primary respiratory tuberculosis without cavitation or unspecified, without mention of bacteriological or histological confirmation	1	1	0	0
		A16.71			공동이 없거나 상세불명의 일차 결핵성 복합	Primary tuberculous complex without cavitation or unspecified	1	1	0	0
		A16.71			공동이 없거나 상세불명의 일차호흡기결핵 NOS	Primary respiratory tuberculosis NOS without cavitation or unspecified	1	1	0	0
1	세	A16.8			세균학적 또는 조직학적 확인에 대한 언급이 없는 기타 호흡기결핵	Other respiratory tuberculosis, without mention of bacteriological or histological confirmation	0	0	0	0
		A16.8			세균학적 또는 조직학적 확인에 대한 언급이 없는 동[코]결핵 NOS	Tuberculosis of sinus[any nasal] NOS, without mention of bacteriological or histological confirmation	0	0	0	0
		A16.8			세균학적 또는 조직학적 확인에 대한 언급이 없는 비인두결핵 NOS	Nasopharyngeal tuberculosis NOS, without mention of bacteriological or histological confirmation	0	0	0	0
		A16.8			세균학적 또는 조직학적 확인에 대한 언급이 없는 종격결핵 NOS	Mediastinal tuberculosis NOS, without mention of bacteriological or histological confirmation	0	0	0	0
		A16.8			세균학적 또는 조직학적 확인에 대한 언급이 없는 코의 결핵 NOS	Tuberculosis of nose NOS, without mention of bacteriological or histological confirmation	0	0	0	0
2	세세	A16.80			세균학적 또는 조직학적 확인에 대한 언급이 없는 공동이 있는 기타 호흡기결핵	Other respiratory tuberculosis with cavitation, without mention of bacteriological or histological confirmation	1	1	0	0
		A16.80			세균학적 또는 조직학적 확인에 대한 언급이 없는 공동이 있는 동[코]결핵 NOS	Tuberculosis of sinus[any nasal] NOS with cavitation, without mention of bacteriological or histological confirmation	1	1	0	0
		A16.80			세균학적 또는 조직학적 확인에 대한 언급이 없는 공동이 있는 비인두결핵 NOS	Nasopharyngeal tuberculosis NOS with cavitation, without mention of bacteriological or histological confirmation	1	1	0	0
		A16.80			세균학적 또는 조직학적 확인에 대한 언급이 없는 공동이 있는 종격결핵 NOS	Mediastinal tuberculosis NOS with cavitation, without mention of bacteriological or histological confirmation	1	1	0	0
		A16.80			세균학적 또는 조직학적 확인에 대한 언급이 없는 공동이 있는 코의 결핵 NOS	Tuberculosis of nose NOS with cavitation, without mention of bacteriological or histological confirmation	1	1	0	0
2	세세	A16.81			세균학적 또는 조직학적 확인에 대한 언급이 없는 공동이 없거나 상세불명의 기타 호흡기결핵	Other respiratory tuberculosis without cavitation or unspecified, without mention of bacteriological or histological confirmation	1	1	0	0
		A16.81			세균학적 또는 조직학적 확인에 대한 언급이 없는 공동이 없거나 상세불명의 동[코]결핵 NOS	Tuberculosis of sinus[any nasal] NOS without cavitation or unspecified, without mention of bacteriological or histological confirmation	1	1	0	0
		A16.81			세균학적 또는 조직학적 확인에 대한 언급이 없는 공동이 없거나 상세불명의 비인두결핵 NOS	Nasopharyngeal tuberculosis NOS without cavitation or unspecified, without mention of bacteriological or histological confirmation	1	1	0	0
		A16.81			세균학적 또는 조직학적 확인에 대한 언급이 없는 공동이 없거나 상세불명의 종격결핵 NOS	Mediastinal tuberculosis NOS without cavitation or unspecified, without mention of bacteriological or histological confirmation	1	1	0	0
		A16.81			세균학적 또는 조직학적 확인에 대한 언급이 없는 공동이 없거나 상세불명의 코의 결핵 NOS	Tuberculosis of nose NOS without cavitation or unspecified, without mention of bacteriological or histological confirmation	1	1	0	0
1	세	A16.9			세균학적 또는 조직학적 확인에 대한 언급이 없는 상세불명의 호흡기결핵	Respiratory tuberculosis unspecified, without mention of bacteriological or histological confirmation	0	0	0	0
		A16.9			결핵 NOS	Tuberculosis NOS	0	0	0	0
		A16.9			호흡기결핵 NOS	Respiratory tuberculosis NOS	0	0	0	0
2	세세	A16.90			세균학적 또는 조직학적 확인에 대한 언급이 없는 공동이 있는 상세불명의 호흡기결핵	Respiratory tuberculosis unspecified with cavitation, without mention of bacteriological or histological confirmation	1	1	0	0
		A16.90			공동이 있는 결핵 NOS	Tuberculosis NOS with cavitation	1	1	0	0
		A16.90			공동이 있는 호흡기결핵 NOS	Respiratory tuberculosis NOS with cavitation	1	1	0	0
2	세세	A16.91			세균학적 또는 조직학적 확인에 대한 언급이 없는 공동이 없거나 상세불명의 호흡기결핵	Respiratory tuberculosis unspecified without cavitation or unspecified, without mention of bacteriological or histological confirmation	1	1	0	0
		A16.91			공동이 없거나 상세불명의 결핵 NOS	Tuberculosis NOS without cavitation or unspecified	1	1	0	0
		A16.91			공동이 없거나 상세불명의 호흡기결핵 NOS	Respiratory tuberculosis NOS without cavitation or unspecified	1	1	0	0
1	소	A17	+		신경계통의 결핵	Tuberculosis of nervous system	0	0	0	0
1	세	A17.0	+		결핵성 수막염(G01*)	Tuberculous meningitis(G01*)	1	0	0	0
		A17.0	+		결핵성 연수막염(G01.*)	Tuberculous leptomeningitis(G01*)	1	0	0	0
		A17.0	+		수막(뇌막, 척수막)의 결핵(G01.*)	Tuberculosis of meninges(cerebral, spinal)(G01*)	1	0	0	0
1	세	A17.1	+		수막결핵종(G07*)	Meningeal tuberculoma(G07*)	1	0	0	0
		A17.1	+		수막의 결핵종(G07*)	Tuberculoma of meninges(G07*)	1	0	0	0
1	세	A17.8	+		기타 신경계통의 결핵	Other tuberculosis of nervous system	0	0	0	0
2	세세	A17.80	+		뇌 및 척수의 결핵종(G07*)	Tuberculoma of brain and spinal cord(G07*)	1	1	0	0
2	세세	A17.81	+		결핵성 수막뇌염(G05.0*)	Tuberculous meningoencephalitis(G05.0*)	1	1	0	0
		A17.81	+		결핵성 척수염(G05.0*)	Tuberculous myelitis(G05.0*)	1	1	0	0
2	세세	A17.82	+		결핵성 신경염	Tuberculous neuritis	1	1	0	0
		A17.82	+		결핵성 단일신경병증(G59.8*)	Tuberculous mononeuropathy(G59.8*)	1	1	0	0
		A17.82	+		결핵성 다발신경병증(G63.0*)	Tuberculous polyneuropathy(G63.0*)	1	1	0	0
2	세세	A17.88	+		기타 신경계통의 결핵	Other tuberculosis of nervous system	1	1	0	0
		A17.88	+		뇌 및 척수의 결핵성 농양(G07*)	Tuberculous abscess of brain and spinal cord(G07*)	1	1	0	0
1	세	A17.9	+		신경계통의 상세불명 결핵(G99.8*)	Tuberculosis of nervous system, unspecified(G99.8*)	1	0	0	0
1	소	A18			기타 기관의 결핵	Tuberculosis of other organs	0	0	0	0
1	세	A18.0	+		골 및 관절의 결핵	Tuberculosis of bones and joints	0	0	0	0
2	세세	A18.00	+		척추의 결핵(M49.0*)	Tuberculosis of spine(M49.0*)	1	1	0	0
2	세세	A18.01	+		기타 관절의 결핵성 관절염(M01.1*)	Tuberculous arthritis of other joints(M01.1*)	1	1	0	0
2	세세	A18.02	+		기타 뼈의 결핵	Tuberculosis of other bones	1	1	0	0
		A18.02	+		결핵성 골수염(M90.0*)	Tuberculous osteomyelitis(M90.0*)	1	1	0	0
		A18.02	+		결핵성 골염(M90.0*)	Tuberculous osteitis(M90.0*)	1	1	0	0
		A18.02	+		결핵성 뼈의 괴사(M90.0*)	Tuberculous necrosis of bone(M90.0*)	1	1	0	0
		A18.02	+		결핵성 유돌염(H75.0*)	Tuberculous mastoiditis(H75.0*)	1	1	0	0
2	세세	A18.08	+		기타 관절의 결핵	Tuberculosis of other joints	1	1	0	0
		A18.08	+		결핵성 윤활막염(M68.0*)	Tuberculous synovitis(M68.0*)	1	1	0	0
		A18.08	+		결핵성 힘줄윤활막염(M68.0*)	Tuberculous tenosynovitis(M68.0*)	1	1	0	0
1	세	A18.1			비뇨생식계통의 결핵	Tuberculosis of genitourinary system	0	0	0	0
2	세세	A18.10	+		신장의 결핵(N29.1*)	Tuberculosis of kidney(N29.1*)	1	1	0	0
2	세세	A18.11	+		방광의 결핵(N33.0*)	Tuberculosis of bladder(N33.0*)	1	1	0	0
2	세세	A18.12	+		기타 비뇨기관의 결핵	Tuberculosis of other urinary organs	1	1	0	0
2	세세	A18.14	+		남성생식기관의 결핵(N51.-*)	Tuberculosis of male genital organs(N51.-*)	1	1	0	0
2	세세	A18.17	+		여성생식기관의 결핵	Tuberculosis of female genital organs	1	1	0	0
		A18.17	+		결핵성 여성골반염증질환 (N74.1*)	Tuberculous female pelvic inflammatory disease (N74.1*)	1	1	0	0
		A18.17	+		자궁경부의 결핵(N74.0*)	Tuberculosis of cervix(N74.0*)	1	1	0	0
2	세세	A18.18	+		요관의 결핵(N29.1*)	Tuberculosis of ureter(N29.1*)	1	1	0	0
2	세세	A18.19			비뇨생식계통의 상세불명 결핵	Tuberculosis of genitourinary system, unspecified	1	1	0	0
1	세	A18.2			결핵성 말초림프절병증	Tuberculous peripheral lymphadenopathy	1	0	0	0
		A18.2			결핵성 선염	Tuberculous adenitis	1	0	0	0
		A18.2		제외	장간막 및 후복막 림프절의 결핵(A18.32†)	Tuberculosis of lymph nodes, mesenteric and retroperitoneal(A18.32†)	1	0	0	0
		A18.2		제외	흉곽내 림프절의 결핵(A15.4-, A16.3-)	Tuberculosis of lymph nodes, intrathoracic(A15.4-, A16.3-)	1	0	0	0
		A18.2		제외	결핵성 기관기관지림프선병증(A15.4-, A16.3-)	Tuberculous tracheobronchial adenopathy(A15.4-, A16.3-)	1	0	0	0
1	세	A18.3			장, 복막 및 장간막 림프절의 결핵	Tuberculosis of intestines, peritoneum and mesenteric glands	0	0	0	0
2	세세	A18.30	+		결핵성 복막염(K67.3*)	Tuberculous peritonitis(K67.3*)	1	1	0	0
		A18.30	+		결핵성 복수(K67.3*)	Tuberculous ascites(K67.3*)	1	1	0	0
		A18.30	+		후복막의 결핵(K67.3*)	Retroperitoneal tuberculosis(K67.3*)	1	1	0	0
2	세세	A18.31	+		결핵성 장염(K93.0*)	Tuberculous enteritis(K93.0*)	1	1	0	0
		A18.31	+		장(대, 소)의 결핵(K93.0*)	Tuberculosis of intestine(large,small)(K93.0*)	1	1	0	0
		A18.31	+		항문 및 직장의 결핵(K93.0*)	Tuberculosis of anus and rectum(K93.0*)	1	1	0	0
2	세세	A18.32	+		장간막림프절의 결핵(K93.0*)	Tuberculosis of mesenteric glands(K93.0*)	1	1	0	0
1	세	A18.4			피부 및 피하조직의 결핵	Tuberculosis of skin and subcutaneous tissue	1	0	0	0
		A18.4			결핵성 경결홍반	Erythema induratum, tuberculous	1	0	0	0
		A18.4			부식루푸스	Lupus exedens	1	0	0	0
		A18.4	+		눈꺼풀의 보통루푸스(H03.1*)	Lupus vulgaris of eyelid(H03.1*)	1	0	0	0
		A18.4			보통루푸스 NOS	Lupus vulgaris NOS	1	0	0	0
		A18.4			피부선병	Scrofuloderma	1	0	0	0
		A18.4		제외	홍반루푸스(L93.-)	Lupus erythematosus(L93.-)	1	0	0	0
		A18.4		제외	전신홍반루푸스(M32.-)	Systemic lupus erythematosus(M32.-)	1	0	0	0
1	세	A18.5			눈의 결핵	Tuberculosis of eye	1	0	0	0
		A18.5	+		결핵성 각막결막염(간질성, 플릭텐성)(H19.2*)	Tuberculous keratoconjunctivitis(interstitial, phlyctenular)(H19.2*)	1	0	0	0
		A18.5	+		결핵성 간질각막염(H19.2*)	Tuberculous interstitial keratitis(H19.2*)	1	0	0	0
		A18.5	+		결핵성 맥락망막염(H32.0*)	Tuberculous chorioretinitis(H32.0*)	1	0	0	0
		A18.5	+		결핵성 상공막염(H19.0*)	Tuberculous episcleritis(H19.0*)	1	0	0	0
		A18.5	+		결핵성 홍채섬모체염(H22.0*)	Tuberculous iridocyclitis(H22.0*)	1	0	0	0
		A18.5		제외	눈꺼풀의 보통루푸스(A18.4)	Lupus vulgaris of eyelid(A18.4)	1	0	0	0
1	세	A18.6			귀의 결핵	Tuberculosis of ear	1	0	0	0
		A18.6	+		결핵성 중이염(H67.0*)	Tuberculous otitis media(H67.0*)	1	0	0	0
		A18.6		제외	결핵성 유돌염(A18.02†)	Tuberculous mastoiditis(A18.02†)	1	0	0	0
1	세	A18.7	+		부신의 결핵(E35.1*)	Tuberculosis of adrenal glands(E35.1*)	1	0	0	0
		A18.7	+		결핵성 애디슨병(E35.1*)	Addison’s disease, tuberculous(E35.1*)	1	0	0	0
1	세	A18.8			기타 명시된 기관의 결핵	Tuberculosis of other specified organs	0	0	0	0
2	세세	A18.82	+		달리 분류되지 않은 소화기관의 결핵	Tuberculosis of digestive tract organs, not elsewhere classified	1	1	0	0
		A18.82	+		식도의 결핵(K23.0*)	Tuberculosis of oesophagus(K23.0*)	1	1	0	0
		A18.82	+	제외	장의 결핵(A18.31)	Tuberculosis of intestine(A18.31)	1	1	0	0
2	세세	A18.83	+		심장의 결핵	Tuberculosis of heart	1	1	0	0
		A18.83	+		심근의 결핵(I41.0*)	Tuberculosis of myocardium(I41.0*)	1	1	0	0
		A18.83	+		심내막의 결핵(I39.8*)	Tuberculosis of endocardium(I39.8*)	1	1	0	0
		A18.83	+		심장막의 결핵(I32.0*)	Tuberculosis of pericardium(I32.0*)	1	1	0	0
2	세세	A18.88			기타 부위의 결핵	Tuberculosis of other sites	1	1	0	0
		A18.88	+		갑상선의 결핵(E35.0*)	Tuberculosis of thyroid gland(E35.0*)	1	1	0	0
		A18.88	+		결핵성 대뇌동맥염(I68.1*)	Tuberculous cerebral arteritis(I68.1*)	1	1	0	0
1	소	A19			좁쌀결핵	Miliary tuberculosis	0	0	0	0
		A19		포함	파종성 결핵	Disseminated tuberculosis	0	0	0	0
		A19		포함	전신결핵	Generalized tuberculosis	0	0	0	0
		A19		포함	결핵성 다발장막염	Tuberculous polyserositis	0	0	0	0
1	세	A19.0			하나로 명시된 부위의 급성 좁쌀결핵	Acute miliary tuberculosis of a single specified site	1	0	0	0
1	세	A19.1			여러 부위의 급성 좁쌀결핵	Acute miliary tuberculosis of multiple sites	1	0	0	0
1	세	A19.2			상세불명의 급성 좁쌀결핵	Acute miliary tuberculosis, unspecified	1	0	0	0
1	세	A19.8			기타 좁쌀결핵	Other miliary tuberculosis	1	0	0	0
1	세	A19.9			상세불명의 좁쌀결핵	Miliary tuberculosis, unspecified	1	0	0	0
1	중	A20-A28			특정 동물매개의 세균성 질환(A20-A28)	Certain zoonotic bacterial diseases(A20-A28)	0	0	0	0
1	소	A20			페스트	Plague	0	0	0	0
		A20		포함	페스트균에 의한 감염	Infection due to Yersinia pestis	0	0	0	0
1	세	A20.0			림프절형페스트	Bubonic plague	1	0	0	0
1	세	A20.1			연조직피부형페스트	Cellulocutaneous plague	1	0	0	0
1	세	A20.2			폐렴형페스트	Pneumonic plague	1	0	0	0
1	세	A20.3			페스트수막염	Plague meningitis	1	0	0	0
1	세	A20.7			패혈증형페스트	Septicaemic plague	1	0	0	0
1	세	A20.8			기타 형태의 페스트	Other forms of plague	1	0	0	0
		A20.8			경증 페스트	Pestis minor	1	0	0	0
		A20.8			무증상페스트	Asymptomatic plague	1	0	0	0
		A20.8			부전형페스트	Abortive plague	1	0	0	0
1	세	A20.9			상세불명의 페스트	Plague, unspecified	1	0	0	0
1	소	A21			야생토끼병	Tularaemia	0	0	0	0
		A21		포함	사슴등애열	Deer-fly fever	0	0	0	0
		A21		포함	야생토끼병	Rabbit fever	0	0	0	0
		A21		포함	프란시셀라 툴라렌시스에 의한 감염	Infection due to Francisella tularensis	0	0	0	0
1	세	A21.0			궤양림프절야생토끼병	Ulceroglandular tularaemia	1	0	0	0
1	세	A21.1			눈림프절야생토끼병	Oculoglandular tularaemia	1	0	0	0
		A21.1			눈야생토끼병	Ophthalmic tularaemia	1	0	0	0
1	세	A21.2			폐야생토끼병	Pulmonary tularaemia	1	0	0	0
1	세	A21.3			위장야생토끼병	Gastrointestinal tularaemia	1	0	0	0
		A21.3			복부야생토끼병	Abdominal tularaemia	1	0	0	0
1	세	A21.7			전신야생토끼병	Generalized tularaemia	1	0	0	0
1	세	A21.8			기타 형태의 야생토끼병	Other forms of tularaemia	1	0	0	0
1	세	A21.9			상세불명의 야생토끼병	Tularaemia, unspecified	1	0	0	0
1	소	A22			탄저병	Anthrax	0	0	0	0
		A22		포함	탄저균에 의한 감염	Infection due to Bacillus anthracis	0	0	0	0
1	세	A22.0			피부탄저병	Cutaneous anthrax	1	0	0	0
		A22.0			악성 농포	Malignant pustule	1	0	0	0
		A22.0			악성 큰종기	Malignant carbuncle	1	0	0	0
1	세	A22.1			폐탄저병	Pulmonary anthrax	1	0	0	0
		A22.1			넝마주이병	Ragpicker’s disease	1	0	0	0
		A22.1			양모선별인병	Woolsorter’s disease	1	0	0	0
		A22.1			흡입탄저병	Inhalation anthrax	1	0	0	0
1	세	A22.2			위장탄저병	Gastrointestinal anthrax	1	0	0	0
1	세	A22.7			탄저병패혈증	Anthrax sepsis	1	0	0	0
1	세	A22.8			기타 형태의 탄저병	Other forms of anthrax	1	0	0	0
		A22.8	+		탄저병수막염(G01*)	Anthrax meningitis(G01*)	1	0	0	0
1	세	A22.9			상세불명의 탄저병	Anthrax, unspecified	1	0	0	0
1	소	A23			브루셀라병	Brucellosis	0	0	0	0
		A23		포함	말타열	Malta fever	0	0	0	0
		A23		포함	지중해열	Mediterranean fever	0	0	0	0
		A23		포함	파상열	Undulant fever	0	0	0	0
1	세	A23.0			브루셀라 멜리텐시스에 의한 브루셀라병	Brucellosis due to Brucella melitensis	1	0	0	0
1	세	A23.1			브루셀라 아보르투스에 의한 브루셀라병	Brucellosis due to Brucella abortus	1	0	0	0
1	세	A23.2			브루셀라 수이스에 의한 브루셀라병	Brucellosis due to Brucella suis	1	0	0	0
1	세	A23.3			브루셀라 카니스에 의한 브루셀라병	Brucellosis due to Brucella canis	1	0	0	0
1	세	A23.8			기타 브루셀라병	Other brucellosis	1	0	0	0
1	세	A23.9			상세불명의 브루셀라병	Brucellosis, unspecified	1	0	0	0
1	소	A24			마비저 및 유사비저	Glanders and Melioidosis	0	0	0	0
1	세	A24.0			마비저	Glanders	1	0	0	0
		A24.0			버크홀데리아 말레이에 의한 감염	Infection due to Burkholderia mallei	1	0	0	0
		A24.0			비저	Malleus	1	0	0	0
		A24.0			슈도모나스 말레이에 의한 감염	Infection due to Pseudomonas mallei	1	0	0	0
1	세	A24.1			급성 및 전격성 유사비저	Acute and fulminating melioidosis	1	0	0	0
		A24.1			유사비저패혈증	Melioidosis sepsis	1	0	0	0
		A24.1			유사비저폐렴	Melioidosis pneumonia	1	0	0	0
1	세	A24.2			아급성 및 만성 유사비저	Subacute and chronic melioidosis	1	0	0	0
1	세	A24.3			기타 유사비저	Other melioidosis	1	0	0	0
1	세	A24.4			상세불명의 유사비저	Melioidosis, unspecified	1	0	0	0
		A24.4			버크홀데리아 슈도말레이에 의한 감염 NOS	Infection due to Burkholderia pseudomallei NOS	1	0	0	0
		A24.4			슈도모나스 슈도말레이에 의한 감염 NOS	Infection due to Pseudomonas pseudomallei NOS	1	0	0	0
		A24.4			위트모어병	Whitmore’s disease	1	0	0	0
1	소	A25			쥐물음열	Rat-bite fevers	0	0	0	0
1	세	A25.0			스피릴룸증	Spirillosis	1	0	0	0
		A25.0			쥐물림증	Sodoku	1	0	0	0
1	세	A25.1			연쇄막대균증	Streptobacillosis	1	0	0	0
		A25.1			연쇄막대균성 쥐물음열	Streptobacillary Rat-bite fever	1	0	0	0
		A25.1			유행성 관절염성 홍반	Epidemic arthritic erythema	1	0	0	0
		A25.1			하베르힐열	Haverhill fever	1	0	0	0
1	세	A25.9			상세불명의 쥐물음열	Rat-bite fever, unspecified	1	0	0	0
1	소	A26			유사단독	Erysipeloid	0	0	0	0
1	세	A26.0			피부유사단독	Cutaneous erysipeloid	1	0	0	0
		A26.0			이동성 홍반	Erythema migrans	1	0	0	0
1	세	A26.7			에리시펠로트릭스 패혈증	Erysipelothrix sepsis	1	0	0	0
1	세	A26.8			기타 형태의 유사단독	Other forms of erysipeloid	1	0	0	0
1	세	A26.9			상세불명의 유사단독	Erysipeloid, unspecified	1	0	0	0
1	소	A27			렙토스피라병	Leptospirosis	0	0	0	0
1	세	A27.0			황달출혈성 렙토스피라병	Leptospirosis icterohaemorrhagica	1	0	0	0
		A27.0			렙토스피라 인테로간스 익테로헤모라지애 혈청형에 의한 렙토스피라병	Leptospirosis due to Leptospira interrogans serovar icterohaemorrhagiae	1	0	0	0
1	세	A27.8			기타 형태의 렙토스피라병	Other forms of leptospirosis	1	0	0	0
1	세	A27.9			상세불명의 렙토스피라병	Leptospirosis, unspecified	1	0	0	0
1	소	A28			달리 분류되지 않은 기타 동물매개의 세균성 질환	Other zoonotic bacterial diseases, NEC	0	0	0	0
1	세	A28.0			파스퇴렐라증	Pasteurellosis	1	0	0	0
1	세	A28.1			고양이할큄병	Cat-scratch disease	1	0	0	0
		A28.1			고양이할큄열	Cat-scratch fever	1	0	0	0
1	세	A28.2			장외예르시니아증	Extraintestinal yersiniosis	1	0	0	0
		A28.2		제외	예르시니아 엔테로콜리티카에 의한 장염(A04.6)	Enteritis due to Yersinia Enterocolitica(A04.6)	1	0	0	0
		A28.2		제외	페스트(A20.-)	Plague(A20.-)	1	0	0	0
1	세	A28.8			달리 분류되지 않은 기타 명시된 동물매개의 세균성 질환	Other specified zoonotic bacterial diseases, NEC	1	0	0	0
1	세	A28.9			상세불명의 동물매개의 세균성 질환	Zoonotic bacterial disease, unspecified	1	0	0	0
1	중	A30-A49			기타 세균성 질환(A30-A49)	Other bacterial diseases(A30-A49)	0	0	0	0
1	소	A30			나병[한센병]	Leprosy[Hansen’s disease]	0	0	0	0
		A30		포함	나병균에 의한 감염	Infection due to Mycobacterium leprae	0	0	0	0
		A30		제외	나병의 후유증(B92)	Sequelae of leprosy(B92)	0	0	0	0
1	세	A30.0			부정나병	Indeterminate leprosy	1	0	0	0
		A30.0			I 나병	I leprosy	1	0	0	0
1	세	A30.1			결핵모양나병	Tuberculoid leprosy	1	0	0	0
		A30.1			TT나병	TT leprosy	1	0	0	0
1	세	A30.2			경계결핵모양나병	Borderline tuberculoid leprosy	1	0	0	0
		A30.2			BT나병	BT leprosy	1	0	0	0
1	세	A30.3			경계나병	Borderline leprosy	1	0	0	0
		A30.3			BB나병	BB leprosy	1	0	0	0
1	세	A30.4			경계나병종나병	Borderline lepromatous leprosy	1	0	0	0
		A30.4			BL나병	BL leprosy	1	0	0	0
1	세	A30.5			나병종나병	Lepromatous leprosy	1	0	0	0
		A30.5			LL나병	LL leprosy	1	0	0	0
1	세	A30.8			기타 형태의 나병	Other forms of leprosy	1	0	0	0
1	세	A30.9			상세불명의 나병	Leprosy, unspecified	1	0	0	0
1	소	A31			기타 형태의 마이코박테리아에 의한 감염	Infection due to other mycobacteria	0	0	0	0
		A31		제외	결핵(A15-A19)	Tuberculosis(A15-A19)	0	0	0	0
		A31		제외	나병(A30.-)	Leprosy(A30.-)	0	0	0	0
1	세	A31.0			폐마이코박테리아감염	Pulmonary mycobacterial infection	1	0	0	0
		A31.0			마이코박테륨 아비움에 의한 감염	Infection due to mycobacterium avium	1	0	0	0
		A31.0			마이코박테륨 인트라셀루라레[바티막대균]에 의한 감염	Infection due to mycobacterium intracellulare [Battey bacillus]	1	0	0	0
		A31.0			마이코박테륨 칸사시에 의한 감염	Infection due to mycobacterium kansasii	1	0	0	0
1	세	A31.1			피부마이코박테리아감염	Cutaneous mycobacterial infection	1	0	0	0
		A31.1			마이코박테륨 마리눔에 의한 감염	Infection due to mycobacterium marinum	1	0	0	0
		A31.1			마이코박테륨 울세란스에 의한 감염	Infection due to mycobacterium ulcerans	1	0	0	0
		A31.1			부룰리궤양	Buruli ulcer	1	0	0	0
1	세	A31.8			기타 마이코박테리아감염	Other mycobacterial infections	1	0	0	0
		A31.8			마이코박테륨 앱세수스에 의한 감염	Infection due to mycobacterium abscessus	1	0	0	1
		A31.8			마이코박테륨 켈로네에 의한 감염	Infection due to mycobacterium chelonae	1	0	0	1
		A31.8			비결핵성 마이코박테리아질환	Diseases due to mycobacterium other than tuberculosis(MOTT)	1	0	0	1
1	세	A31.9			상세불명의 마이코박테리아감염	Mycobacterial infection, unspecified	1	0	0	0
		A31.9			마이코박테륨증 NOS	Mycobacteriosis NOS	1	0	0	0
		A31.9			비정형마이코박테륨증, 가족형, X연관	Atypical mycobacteriosis, familial, X-linked	1	0	0	1
		A31.9			비정형마이코박테리아감염 NOS	Atypical mycobacterial infection NOS	1	0	0	0
1	소	A32			리스테리아증	Listeriosis	0	0	0	0
		A32		포함	식품매개성 리스테리아감염	Listerial foodborne infection	0	0	0	0
		A32		제외	신생아(파종성) 리스테리아증(P37.2)	Neonatal(disseminated) listeriosis(P37.2)	0	0	0	0
1	세	A32.0			피부리스테리아증	Cutaneous listeriosis	1	0	0	0
1	세	A32.1	+		리스테리아 수막염 및 수막뇌염	Listerial meningitis and meningoencephalitis	1	0	0	0
		A32.1	+		리스테리아수막뇌염(G05.0*)	Listerial meningoencephalitis(G05.0*)	1	0	0	0
		A32.1	+		리스테리아수막염(G01*)	Listerial meningitis(G01*)	1	0	0	0
1	세	A32.7			리스테리아패혈증	Listerial sepsis	1	0	0	0
1	세	A32.8			기타 형태의 리스테리아증	Other forms of listeriosis	1	0	0	0
		A32.8			눈림프절리스테리아증	Oculoglandular listeriosis	1	0	0	0
		A32.8	+		리스테리아대뇌동맥염(I68.1*)	Listerial cerebral arteritis(I68.1*)	1	0	0	0
		A32.8	+		리스테리아심내막염(I39.8*)	Listerial endocarditis(I39.8*)	1	0	0	0
1	세	A32.9			상세불명의 리스테리아증	Listeriosis, unspecified	1	0	0	0
1	소	A33			신생아파상풍	Tetanus neonatorum	1	0	0	0
1	소	A34			산과적 파상풍	Obstetrical tetanus	1	0	0	0
1	소	A35			기타 파상풍	Other tetanus	1	0	0	0
		A35			파상풍 NOS	Tetanus NOS	1	0	0	0
		A35		제외	산과적 파상풍(A34)	Obstetrical tetanus(A34)	1	0	0	0
		A35		제외	신생아파상풍(A33)	Tetanus neonatorum(A33)	1	0	0	0
1	소	A36			디프테리아	Diphtheria	0	0	0	0
1	세	A36.0			인두디프테리아	Pharyngeal diphtheria	1	0	0	0
		A36.0			디프테리아성 막성 안지나	Diphtheritic membranous angina	1	0	0	0
		A36.0			편도디프테리아	Tonsillar diphtheria	1	0	0	0
1	세	A36.1			비인두디프테리아	Nasopharyngeal diphtheria	1	0	0	0
1	세	A36.2			후두디프테리아	Laryngeal diphtheria	1	0	0	0
		A36.2			디프테리아후두기관염	Diphtheritic laryngotracheitis	1	0	0	0
		A36.2			전후풍(纏喉風), 백후(白喉)	Entwining throat wind, White throat	1	0	1	0
1	세	A36.3			피부디프테리아	Cutaneous diphtheria	1	0	0	0
		A36.3		제외	홍색음선(L08.1)	Erythrasma(L08.1)	1	0	0	0
1	세	A36.8			기타 디프테리아	Other diphtheria	1	0	0	0
		A36.8	+		디프테리아성 결막염(H13.1*)	Diphtheritic conjunctivitis(H13.1*)	1	0	0	0
		A36.8	+		디프테리아성 다발신경염(G63.0*)	Diphtheritic polyneuritis(G63.0*)	1	0	0	0
		A36.8	+		디프테리아성 심근염(I41.0*)	Diphtheritic myocarditis(I41.0*)	1	0	0	0
1	세	A36.9			상세불명의 디프테리아	Diphtheria, unspecified	1	0	0	0
1	소	A37			백일해	Whooping cough	0	0	0	0
1	세	A37.0			보르데텔라 페르투시스에 의한 백일해	Whooping cough due to bordetella pertussis	1	0	0	0
1	세	A37.1			보르데텔라 파라페르투시스에 의한 백일해	Whooping cough due to bordetella para- pertussis	1	0	0	0
1	세	A37.8			기타 보르데텔라균에 의한 백일해	Whooping cough due to other bordetella species	1	0	0	0
1	세	A37.9			상세불명의 백일해	Whooping cough, unspecified	1	0	0	0
1	소	A38			성홍열	Scarlet fever	1	0	0	0
		A38			성홍열	Scarlatina	1	0	0	0
		A38		제외	연쇄알균성 인후통(J02.0)	Streptococcal sore throat(J02.0)	1	0	0	0
1	소	A39			수막알균감염	Meningococcal infection	0	0	0	0
1	세	A39.0	+		수막알균수막염(G01*)	Meningococcal meningitis(G01*)	1	0	0	0
1	세	A39.1	+		워터하우스-프리데릭센증후군(E35.1*)	Waterhouse-Friderichsen syndrome(E35.1*)	1	0	0	0
		A39.1	+		수막알균성 부신증후군(E35.1*)	Meningococcal adrenal syndrome(E35.1*)	1	0	0	0
		A39.1	+		수막알균성 출혈성 부신염(E35.1*)	Meningococcal haemorrhagic adrenalitis(E35.1*)	1	0	0	0
1	세	A39.2			급성 수막알균혈증	Acute meningococcaemia	1	0	0	0
1	세	A39.3			만성 수막알균혈증	Chronic meningococcaemia	1	0	0	0
1	세	A39.4			상세불명의 수막알균혈증	Meningococcaemia, unspecified	1	0	0	0
		A39.4			수막알균혈증 NOS	Meningococcal bacteraemia NOS	1	0	0	0
1	세	A39.5	+		수막알균성 심장병	Meningococcal heart disease	1	0	0	0
		A39.5	+		수막알균성 심근염(I41.0*)	Meningococcal myocarditis(I41.0*)	1	0	0	0
		A39.5	+		수막알균성 심내막염(I39.8*)	Meningococcal endocarditis(I39.8*)	1	0	0	0
		A39.5	+		수막알균성 심장막염(I32.0*)	Meningococcal pericarditis(I32.0*)	1	0	0	0
		A39.5	+		수막알균성 심장염 NOS(I52.0*)	Meningococcal carditis NOS(I52.0*)	1	0	0	0
1	세	A39.8			기타 수막알균감염	Other meningococcal infections	1	0	0	0
		A39.8	+		수막알균 결막염(H13.1*)	Meningococcal conjunctivitis(H13.1*)	1	0	0	0
		A39.8	+		수막알균 관절염(M01.0*)	Meningococcal arthritis(M01.0*)	1	0	0	0
		A39.8	+		수막알균 뇌염(G05.0*)	Meningococcal encephalitis(G05.0*)	1	0	0	0
		A39.8	+		수막알균 안구후시신경염(H48.1*)	Meningococcal retrobulbar neuritis(H48.1*)	1	0	0	0
		A39.8	+		수막알균감염후관절염(M03.0*)	Meningococcal postmeningococcal arthritis(M03.0*)	1	0	0	0
1	세	A39.9			상세불명의 수막알균감염	Meningococcal infection, unspecified	1	0	0	0
		A39.9			수막알균질환 NOS	Meningococcal disease NOS	1	0	0	0
1	소	A40			연쇄알균패혈증	Streptococcal sepsis	0	0	0	0
		A40			패혈성 쇼크의 분류를 원한다면, 부가분류코드(R57.2)를 사용할 것	Use additional code (R57.2) if desired, to identify septic shock.	0	0	0	0
		A40		제외	분만중의 패혈증(O75.3)	During labour sepsis(O75.3)	0	0	0	0
		A40		제외	산후기 패혈증(O85)	Puerperal sepsis(O85)	0	0	0	0
		A40		제외	수액주입, 수혈 및 치료용 주사 후의 패혈증(T80.2)	Sepsis following Infusion, transfusion or therapeutic injection(T80.2)	0	0	0	0
		A40		제외	신생아 패혈증(P36.0-P36.1)	Neonatal sepsis(P36.0-P36.1)	0	0	0	0
		A40		제외	예방접종 후의 패혈증(T88.0)	Sepsis following immunization(T88.0)	0	0	0	0
		A40		제외	유산, 자궁외임신 또는 기태임신 후의 패혈증(O03-O07, O08.0)	Sepsis following abortion or ectopic or molar pregnancy(O03-O07, O08.0)	0	0	0	0
		A40		제외	처치후 패혈증(T81.4)	Postprocedural sepsis(T81.4)	0	0	0	0
1	세	A40.0			연쇄알균A군에 의한 패혈증	Sepsis due to streptococcus, group A	1	0	0	0
1	세	A40.1			연쇄알균B군에 의한 패혈증	Sepsis due to streptococcus, group B	1	0	0	0
1	세	A40.2			연쇄알균D군 및 장알균에 의한 패혈증	Sepsis due to streptococcus, group D and enterococcus	0	0	0	0
2	세세	A40.20			장알균에 의한 패혈증	Sepsis due to Enterococcus	1	1	0	0
2	세세	A40.21			연쇄알균D군에 의한 패혈증	Sepsis due to streptococcus, group D	1	1	0	0
1	세	A40.3			폐렴연쇄알균에 의한 패혈증	Sepsis due to Streptococcus pneumoniae	1	0	0	0
		A40.3			폐렴알균패혈증	Pneumococcal sepsis	1	0	0	0
1	세	A40.8			기타 연쇄알균패혈증	Other streptococcal sepsis	1	0	0	0
		A40.8			연쇄알균 C 또는 G군에 의한 패혈증	Streptococccal sepsis C or G	1	0	0	0
1	세	A40.9			상세불명의 연쇄알균패혈증	Streptococcal sepsis, unspecified	1	0	0	0
1	소	A41			기타 패혈증	Other sepsis	0	0	0	0
		A41			패혈성 쇼크의 분류를 원한다면, 부가분류코드(R57.2)를 사용할 것	Use additional code (R57.2) if desired, to identify septic shock.	0	0	0	0
		A41		제외	세균혈증 NOS(A49.9)	Bacteraemia(A49.9)	0	0	0	0
		A41		제외	리스테리아(에 의한)(에서) 패혈증(A32.7)	Sepsis(due to, in) Listerial(A32.7)	0	0	0	0
		A41		제외	방선균(에 의한)(에서) 패혈증(A42.7)	Sepsis(due to, in) Actinomycotic(A42.7)	0	0	0	0
		A41		제외	분만중의 패혈증(O75.3)	During labour sepsis(O75.3)	0	0	0	0
		A41		제외	산후기(에 의한)(에서) 패혈증(O85)	Sepsis(due to, in) Puerperal(O85)	0	0	0	0
		A41		제외	수막알균(에 의한)(에서) 패혈증(A39.2-A39.4)	Sepsis(due to, in) Meningococcal(A39.2-A39.4)	0	0	0	0
		A41		제외	수액주입, 수혈 및 치료용 주사 후의 패혈증(T80.2)	Sepsis following Infusion, transfusion or therapeutic injection(T80.2)	0	0	0	0
		A41		제외	신생아(에 의한)(에서) 패혈증(P36.-)	Sepsis(due to, in) Neonatal(P36.-)	0	0	0	0
		A41		제외	야생토끼병(에 의한)(에서) 패혈증(A21.7)	Sepsis(due to, in) Tularaemia(A21.7)	0	0	0	0
		A41		제외	에리시펠로트릭스(에 의한)(에서) 패혈증(A26.7)	Sepsis(due to, in) Erysipelothrix(A26.7)	0	0	0	0
		A41		제외	연쇄알균(에 의한)(에서) 패혈증(A40.-)	Sepsis(due to, in) Streptococcal(A40.-)	0	0	0	0
		A41		제외	예방접종 후의 패혈증(T88.0)	Sepsis following Immunization(T88.0)	0	0	0	0
		A41		제외	유산, 자궁외임신 또는 기태임신 후의 패혈증(O03-O07, O08.0)	Sepsis following abortion or ectopic or molar pregnancy(O03-O07, O08.0)	0	0	0	0
		A41		제외	임균(에 의한)(에서) 패혈증(A54.8)	Sepsis(due to, in) Gonococcal(A54.8)	0	0	0	0
		A41		제외	장외예르시니아증(에 의한)(에서) 패혈증(A28.2)	Sepsis(due to, in) Extraintestinal yersiniosis(A28.2)	0	0	0	0
		A41		제외	처치후(에 의한)(에서) 패혈증(T81.4)	Sepsis(due to, in) Postprocedural(T81.4)	0	0	0	0
		A41		제외	칸디다(에 의한)(에서) 패혈증(B37.7)	Sepsis(due to, in) Candidal(B37.7)	0	0	0	0
		A41		제외	탄저병(에 의한)(에서) 패혈증(A22.7)	Sepsis(due to, in) Anthrax(A22.7)	0	0	0	0
		A41		제외	패혈증형유사비저(A24.1)	Septic melioidosis(A24.1)	0	0	0	0
		A41		제외	패혈증형페스트(A20.7)	Septic plague(A20.7)	0	0	0	0
		A41		제외	헤르페스바이러스(에 의한)(에서) 패혈증(B00.7)	Sepsis(due to, in) Herpesviral(B00.7)	0	0	0	0
		A41		제외	독성쇼크증후군(A48.3)	Toxic shock syndrome(A48.3)	0	0	0	0
1	세	A41.0			황색포도알균에 의한 패혈증	Sepsis due to Staphylococcus aureus	1	0	0	0
1	세	A41.1			기타 명시된 포도알균에 의한 패혈증	Sepsis due to other specified staphylococcus	1	0	0	0
		A41.1			응고효소음성 포도알균에 의한 패혈증	Sepsis due to coagulase-negative staphylococcus	1	0	0	0
1	세	A41.2			상세불명의 포도알균에 의한 패혈증	Sepsis due to unspecified staphylococcus	1	0	0	0
1	세	A41.3			인플루엔자균에 의한 패혈증	Sepsis due to Haemophilus influenzae	1	0	0	0
1	세	A41.4			무산소균에 의한 패혈증	Sepsis due to anaerobes	1	0	0	0
		A41.4		제외	가스괴저(A48.0)	Gas gangrene(A48.0)	1	0	0	0
1	세	A41.5			기타 그람음성균에 의한 패혈증	Sepsis due to other Gram-negative organisms	0	0	0	0
2	세세	A41.50			대장균에 의한 패혈증	Sepsis due to Escherichia coli[E. coli]	1	1	0	0
2	세세	A41.51			슈도모나스에 의한 패혈증	Sepsis due to Pseudomonas	1	1	0	0
2	세세	A41.52			비브리오균에 의한 패혈증	Sepsis due to Vibrio	1	1	0	0
2	세세	A41.53			아시네토박터에 의한 패혈증	Sepsis due to acinetobacter baumannii	1	1	0	0
2	세세	A41.58			기타 명시된 그람음성균에 의한 패혈증	Sepsis due to other Gram-negative organisms	1	1	0	0
		A41.58			세라티아에 의한 패혈증	Sepsis due to serratia	1	1	0	1
		A41.58			시트로박터에 의한 패혈증	Sepsis due to citrobacter	1	1	0	1
		A41.58			엔테로박터에 의한 패혈증	Sepsis due to enterobacter	1	1	0	1
		A41.58			클렙시엘라에 의한 패혈증	Sepsis due to klebsiella	1	1	0	1
		A41.58			프로테우스에 의한 패혈증	Sepsis due to proteus	1	1	0	1
2	세세	A41.59			상세불명의 그람음성균에 의한 패혈증	Sepsis due to unspecified Gram-negative organisms	1	1	0	0
1	세	A41.8			기타 명시된 패혈증	Other specified sepsis	1	0	0	0
1	세	A41.9			상세불명의 패혈증	Sepsis, unspecified	1	0	0	0
		A41.9			패혈증	Septicaemia	1	0	0	0
1	소	A42			방선균증	Actinomycosis	0	0	0	0
		A42		제외	방선균종(B47.1)	Actinomycetoma(B47.1)	0	0	0	0
1	세	A42.0			폐방선균증	Pulmonary actinomycosis	1	0	0	0
1	세	A42.1			복부방선균증	Abdominal actinomycosis	1	0	0	0
1	세	A42.2			목얼굴방선균증	Cervicofacial actinomycosis	1	0	0	0
1	세	A42.7			방선균패혈증	Actinomycotic sepsis	1	0	0	0
1	세	A42.8			기타 형태의 방선균증	Other forms of actinomycosis	1	0	0	0
1	세	A42.9			상세불명의 방선균증	Actinomycosis, unspecified	1	0	0	0
1	소	A43			노카르디아증	Nocardiosis	0	0	0	0
1	세	A43.0			폐노카르디아증	Pulmonary nocardiosis	1	0	0	0
1	세	A43.1			피부노카르디아증	Cutaneous nocardiosis	1	0	0	0
1	세	A43.8			기타 형태의 노카르디아증	Other forms of nocardiosis	1	0	0	0
1	세	A43.9			상세불명의 노카르디아증	Nocardiosis, unspecified	1	0	0	0
1	소	A44			바르토넬라병	Bartonellosis	0	0	0	0
1	세	A44.0			전신바르토넬라병	Systemic bartonellosis	1	0	0	0
		A44.0			오로야열	Oroya fever	1	0	0	0
1	세	A44.1			피부 및 점막피부 바르토넬라병	Cutaneous and mucocutaneous bartonellosis	1	0	0	0
		A44.1			페루사마귀병	Verruga peruana	1	0	0	0
1	세	A44.8			기타 형태의 바르토넬라병	Other forms of bartonellosis	1	0	0	0
1	세	A44.9			상세불명의 바르토넬라병	Bartonellosis, unspecified	1	0	0	0
1	소	A46			단독(丹毒)	Erysipelas	1	0	0	0
		A46		제외	출산후 또는 산후기 단독(O86.8)	Postpartum or puerperal erysipelas(O86.8)	1	0	0	0
1	소	A48			달리 분류되지 않은 기타 세균성 질환	Other bacterial diseases, NEC	0	0	0	0
		A48		제외	방선균종(B47.1)	Actinomycetoma(B47.1)	0	0	0	0
1	세	A48.0			가스괴저	Gas gangrene	1	0	0	0
		A48.0			클로스트리듐근괴사	Clostridial myonecrosis	1	0	0	0
		A48.0			클로스트리듐연조직염	Clostridial cellulitis	1	0	0	0
1	세	A48.1			레지오넬라병	Legionnaires’ disease	1	0	0	0
1	세	A48.2			비폐렴성 재향군인병[폰티액열]	Nonpneumonic Legionnaires’ disease [Pontiac fever]	1	0	0	0
1	세	A48.3			독성쇼크증후군	Toxic shock syndrome	1	0	0	0
		A48.3		제외	내독소쇼크 NOS(R57.8)	Endotoxic shock NOS(R57.8)	1	0	0	0
		A48.3		제외	패혈증 NOS(A41.9)	Sepsis NOS(A41.9)	1	0	0	0
1	세	A48.4			브라질자반열	Brazilian purpuric fever	1	0	0	0
		A48.4			전신성 헤모필루스 이집티우스감염	Systemic Haemophilus aegyptius infection	1	0	0	0
1	세	A48.8			기타 명시된 세균성 질환	Other specified bacterial diseases	1	0	0	0
1	소	A49			상세불명 부위의 세균감염	Bacterial infection of unspecified site	0	0	0	0
		A49		제외	다른 장에 분류된 질환의 원인이 되는 세균병원체(B95-B96)	Bacterial agents as the cause of diseases classified to other chapters(B95-B96)	0	0	0	0
		A49		제외	리케차감염 NOS(A79.9)	Rickettsial infection NOS(A79.9)	0	0	0	0
		A49		제외	수막알균감염 NOS(A39.9)	Meningococcal infection NOS(A39.9)	0	0	0	0
		A49		제외	스피로헤타감염 NOS(A69.9)	Spirochaetal infection NOS(A69.9)	0	0	0	0
		A49		제외	클라미디아감염 NOS(A74.9)	Chlamydial infection NOS(A74.9)	0	0	0	0
1	세	A49.0			상세불명 부위의 포도알균감염	Staphylococcal infection, unspecified site	1	0	0	0
1	세	A49.1			상세불명 부위의 연쇄알균 및 장내알균 감염	Streptococcal and enterococcal infection, unspecified site	1	0	0	0
1	세	A49.2			상세불명 부위의 인플루엔자균감염	Haemophilus influenzae infection, unspecified site	1	0	0	0
1	세	A49.3			상세불명 부위의 마이코플라스마감염	Mycoplasma infection, unspecified site	1	0	0	0
1	세	A49.8			상세불명 부위의 기타 세균감염	Other bacterial infections of unspecified site	1	0	0	0
		A49.8			달리 분류되지 않은 버크홀데리아	Burkholderia NEC	1	0	0	0
1	세	A49.9			상세불명의 세균감염	Bacterial infection, unspecified	1	0	0	0
		A49.9			세균혈증 NOS	Bacteraemia NOS	1	0	0	0
1	중	A50-A64			주로 성행위로 전파되는 감염(A50-A64)	Infections with a predominantly sexual mode of transmission(A50-A64)	0	0	0	0
		A50-A64		제외	라이터질환(M02.3)	Reiter’s disease(M02.3)	0	0	0	0
		A50-A64		제외	비특이성 및 비임균성 요도염(N34.1)	Nonspecific and nongonococcal urethritis(N34.1)	0	0	0	0
		A50-A64		제외	사람면역결핍바이러스병(B20-B24)	Human immunodeficiency virus[HIV] disease(B20-B24)	0	0	0	0
1	소	A50			선천매독	Congenital syphilis	0	0	0	0
1	세	A50.0			증상성 조기선천매독	Early congenital syphilis, symptomatic	1	0	0	0
		A50.0			조기 선천매독성 골연골병증	Early congenital syphilitic osteochondropathy	1	0	0	0
		A50.0			조기 선천매독성 눈병증	Early congenital syphilitic oculopathy	1	0	0	0
		A50.0			조기 선천매독성 비염	Early congenital syphilitic rhinitis	1	0	0	0
		A50.0			조기 선천매독성 인두염	Early congenital syphilitic pharyngitis	1	0	0	0
		A50.0			조기 선천매독성 폐렴	Early congenital syphilitic pneumonia	1	0	0	0
		A50.0			조기 선천매독성 후두염	Early congenital syphilitic laryngitis	1	0	0	0
		A50.0			조기라고 명시되었거나 또는 출생후 2년 내에 발현된 선천매독	Any congenital syphilitic condition specified as early or manifest less than two years after birth.	1	0	0	0
		A50.0			조기선천매독 내장	Early congenital syphilis, visceral	1	0	0	0
		A50.0			조기선천매독 점막피부	Early congenital syphilis, mucocutaneous	1	0	0	0
		A50.0			조기선천매독 피부	Early congenital syphilis, cutaneous	1	0	0	0
1	세	A50.1			잠복성 조기선천매독	Early congenital syphilis, latent	1	0	0	0
		A50.1			임상증상이 없고 혈청반응은 양성이나 척수액의 매독반응은 음성으로 출생후 2년 내에 발현된 선천매독.	Congenital syphilis without clinical manifestations, with positive serological reaction and negative spinal fluid test, less than two years after birth.	1	0	0	0
1	세	A50.2			상세불명의 조기선천매독	Early congenital syphilis, unspecified	1	0	0	0
		A50.2			출생후 2년 이내의 선천매독 NOS.	Congenital syphilis NOS less than two years after birth.	1	0	0	0
1	세	A50.3			만기 선천매독성 눈병증	Late congenital syphilitic oculopathy	1	0	0	0
		A50.3	+		달리 분류되지 않은 만기 선천매독성 눈병증(H58.8*)	Late congenital syphilitic oculopathy NEC(H58.8*)	1	0	0	0
		A50.3	+		만기 선천매독성 간질각막염(H19.2*)	Late congenital syphilitic interstitial keratitis(H19.2*)	1	0	0	0
		A50.3		제외	허친슨세증후(A50.5)	Hutchinson’s triad(A50.5)	1	0	0	0
1	세	A50.4			만기 선천성 신경매독[연소성 신경매독]	Late congenital neurosyphilis [juvenile neurosyphilis]	1	0	0	0
		A50.4			관련 정신장애를 확인하기 원한다면 부가분류코드를 사용할 것.	Use additional code, if desired, to identify any associated mental disorder.	1	0	0	0
		A50.4	+		만기 선천매독성 뇌염(G05.0*)	Late congenital syphilitic encephalitis(G05.0*)	1	0	0	0
		A50.4	+		만기 선천매독성 다발신경병증(G63.0*)	Late congenital syphilitic polyneuropathy(G63.0*)	1	0	0	0
		A50.4	+		만기 선천매독성 수막염(G01*)	Late congenital syphilitic meningitis(G01*)	1	0	0	0
		A50.4			연소성 마비성 치매	Dementia paralytica juvenilis	1	0	0	0
		A50.4			연소성 진행마비	Juvenile general paresis	1	0	0	0
		A50.4			연소성 척수매독	Juvenile tabes dorsalis	1	0	0	0
		A50.4			연소성 척수매독불완전마비성 신경매독	Juvenile taboparetic neurosyphilis	1	0	0	0
		A50.4		제외	허친슨세증후(A50.5)	Hutchinson’s triad(A50.5)	1	0	0	0
1	세	A50.5			기타 증상성 만기선천매독	Other late congenital syphilis, symptomatic	1	0	0	0
		A50.5	+		만기 선천매독성 골연골병증(M90.2*)	Late congenital syphilitic osteochondropathy(M90.2*)	1	0	0	0
		A50.5	+		만기 선천매독성 관절병증(M03.1*)	Late congenital syphilitic arthropathy(M03.1*)	1	0	0	0
		A50.5	+		만기 선천성 심혈관매독(I98.0*)	Late congenital cardiovascular syphilis(I98.0*)	1	0	0	0
		A50.5			매독성 안장코	Syphilitic saddle nose	1	0	0	0
		A50.5			출생 후 2년 이상이 확실하거나 만기라고 명시된 모든 선천매독성 병태.	Any congenital syphilitic condition specified as late or manifest two years or more after birth.	1	0	0	0
		A50.5	+		클러톤관절(M03.1*)	Clutton’s joints(M03.1*)	1	0	0	0
		A50.5			허친슨세증후	Hutchinson’s triad	1	0	0	0
		A50.5			허친슨치아	Hutchinson’s teeth	1	0	0	0
1	세	A50.6			잠복성 만기선천매독	Late congenital syphilis, latent	1	0	0	0
		A50.6			임상증상이 없고 혈청반응은 양성이나 척수액의 매독반응은 음성으로 출생 후 2년 또는 그 이후의 선천매독.	Congenital syphilis without clinical manifestations, with positive serological reaction and negative spinal fluid test, two years or more after birth.	1	0	0	0
1	세	A50.7			상세불명의 만기선천매독	Late congenital syphilis, unspecified	1	0	0	0
		A50.7			출생후 2년 이상의 선천매독 NOS.	Congenital syphilis NOS two years or more after birth.	1	0	0	0
1	세	A50.9			상세불명의 선천매독	Congenital syphilis, unspecified	1	0	0	0
1	소	A51			조기매독	Early syphilis	0	0	0	0
1	세	A51.0			생식기의 일차매독	Primary genital syphilis	1	0	0	0
		A51.0			매독성 굳은궤양 NOS	Syphilitic chancre NOS	1	0	0	0
1	세	A51.1			항문의 일차매독	Primary anal syphilis	1	0	0	0
1	세	A51.2			기타 부위의 일차매독	Primary syphilis of other sites	1	0	0	0
1	세	A51.3			피부 및 점막의 이차매독	Secondary syphilis of skin and mucous membranes	1	0	0	0
		A51.3	+		매독성 백반(L99.8*)	Syphilitic leukoderma(L99.8*)	1	0	0	0
		A51.3			매독성 점막반	Syphilitic mucous patch	1	0	0	0
		A51.3	+		매독성 탈모(L99.8*)	Syphilitic alopecia(L99.8*)	1	0	0	0
		A51.3			편평콘딜로마	Condyloma latum	1	0	0	0
1	세	A51.4			기타 이차매독	Other secondary syphilis	1	0	0	0
		A51.4	+		이차매독성 골막염(M90.1*)	Secondary syphilitic periostitis(M90.1*)	1	0	0	0
		A51.4	+		이차매독성 근염(M63.0*)	Secondary syphilitic myositis(M63.0*)	1	0	0	0
		A51.4	+		이차매독성 달리 분류되지 않은 눈병증(H58.8*)	Secondary syphilitic oculopathy NEC(H58.8*)	1	0	0	0
		A51.4			이차매독성 림프선병증	Secondary syphilitic lymphadenopathy	1	0	0	0
		A51.4	+		이차매독성 수막염(G01*)	Secondary syphilitic meningitis(G01*)	1	0	0	0
		A51.4	+		이차매독성 여성골반염증질환(N74.2*)	Secondary syphilitic female pelvic inflammatory disease(N74.2*)	1	0	0	0
		A51.4	+		이차매독성 홍채섬모체염(H22.0*)	Secondary syphilitic iridocyclitis(H22.0*)	1	0	0	0
1	세	A51.5			잠복성 조기매독	Early syphilis, latent	1	0	0	0
		A51.5			임상증상이 없고 혈청반응은 양성이나 척수액의 매독반응은 음성으로 감염후 2년 이내의 (후천)매독	Syphilis (acquired) without clinical manifestations, with positive serological reaction and negative spinal fluid test, less than two years after infection.	1	0	0	0
1	세	A51.9			상세불명의 조기매독	Early syphilis, unspecified	1	0	0	0
1	소	A52			만기매독	Late syphilis	0	0	0	0
1	세	A52.0	+		심혈관매독	Cardiovascular syphilis	1	0	0	0
		A52.0	+		심혈관매독 NOS(I98.0*)	Cardiovascular syphilis NOS(I98.0*)	1	0	0	0
		A52.0	+		매독성 대뇌동맥염(I68.1*)	Syphilitic arteritis, cerebral(I68.1*)	1	0	0	0
		A52.0	+		매독성 대동맥류(I79.0*)	Syphilitic aneurysm of aorta(I79.0*)	1	0	0	0
		A52.0	+		매독성 대동맥염(I79.1*)	Syphilitic aortitis(I79.1*)	1	0	0	0
		A52.0	+		매독성 대동맥판기능부전(I39.1*)	Syphilitic aortic incompetence(I39.1*)	1	0	0	0
		A52.0	+		매독성 심근염(I41.0*)	Syphilitic myocarditis(I41.0*)	1	0	0	0
		A52.0	+		매독성 심내막염 NOS(I39.8*)	Syphilitic endocarditis NOS(I39.8*)	1	0	0	0
		A52.0	+		매독성 심장막염(I32.0*)	Syphilitic pericarditis(I32.0*)	1	0	0	0
		A52.0	+		매독성 폐동맥판역류(I39.3*)	Syphilitic pulmonary regurgitation(I39.3*)	1	0	0	0
1	세	A52.1			증상성 신경매독	Symptomatic neurosyphilis	1	0	0	0
		A52.1	+		만기매독성 뇌염(G05.0*)	Late syphilitic encephalitis(G05.0*)	1	0	0	0
		A52.1	+		만기매독성 다발신경병증(G63.0*)	Late syphilitic polyneuropathy(G63.0*)	1	0	0	0
		A52.1	+		만기매독성 수막염(G01*)	Late syphilitic meningitis(G01*)	1	0	0	0
		A52.1	+		만기매독성 시신경위축(H48.0*)	Late syphilitic optic atrophy(H48.0*)	1	0	0	0
		A52.1	+		만기매독성 안구후시신경염(H48.1*)	Late syphilitic retrobulbar neuritis(H48.1*)	1	0	0	0
		A52.1	+		만기매독성 청신경염(H94.0*)	Late syphilitic acoustic neuritis(H94.0*)	1	0	0	0
		A52.1	+		매독성 (척수로) 관절병증(M14.6*)	Syphilitic (tabetic) arthropathy(M14.6*)	1	0	0	0
		A52.1	+		매독성 파킨슨증(G22*)	Syphilitic parkinsonism(G22*)	1	0	0	0
		A52.1			척수매독	Tabes dorsalis	1	0	0	0
		A52.1		제외	샤르코관절병증(G98†)	Charcot arthropathy (G98†)	1	0	0	0
1	세	A52.2			무증상신경매독	Asymptomatic neurosyphilis	1	0	0	0
1	세	A52.3			상세불명의 신경매독	Neurosyphilis, unspecified	1	0	0	0
		A52.3			중추신경계통의 고무종(매독) NOS	Gumma(syphilis) NOS of central nervous system	1	0	0	0
		A52.3			중추신경계통의 매독(만기) NOS	Syphilis(late) NOS of central nervous system	1	0	0	0
		A52.3			중추신경계통의 매독종 NOS	Syphiloma NOS of central nervous system	1	0	0	0
1	세	A52.7			기타 증상성 만기매독	Other symptomatic late syphilis	1	0	0	0
		A52.7	+		매독에서의 사구체질환(N08.0*)	Glomerular disease in syphilis(N08.0*)	1	0	0	0
		A52.7			A52.0-3에서 분류된 것을 제외한 모든 부위의 고무종(매독성)	Gumma(syphilitic) any sites, except those classified to A52.0-A52.3	1	0	0	0
		A52.7			A52.0-3에서 분류된 것을 제외한 모든 부위의 만기 또는 삼기 매독	Late or tertiary syphilis any sites, except those classified to A52.0-A52.3	1	0	0	0
		A52.7	+		간의 매독[상세불명의 단계](K77.0*)	Syphilis [stage unspecified] of liver(K77.0*)	1	0	0	0
		A52.7	+		골의 매독[상세불명의 단계](M90.2*)	Syphilis [stage unspecified] of bone(M90.2*)	1	0	0	0
		A52.7	+		근육의 매독[상세불명의 단계](M63.0*)	Syphilis [stage unspecified] of muscle(M63.0*)	1	0	0	0
		A52.7	+		만기매독성 달리 분류되지 않은 눈병증(H58.8*)	Late syphilitic oculopathy NEC(H58.8*)	1	0	0	0
		A52.7	+		만기매독성 맥락망막염(H32.0*)	Late syphilitic chorioretinitis(H32.0*)	1	0	0	0
		A52.7	+		만기매독성 백피증(L99.8*)	Late syphilitic leukoderma(L99.8*)	1	0	0	0
		A52.7	+		만기매독성 복막염(K67.2*)	Late syphilitic peritonitis(K67.2*)	1	0	0	0
		A52.7	+		만기매독성 상공막염(H19.0*)	Late syphilitic episcleritis(H19.0*)	1	0	0	0
		A52.7	+		만기매독성 여성골반염증질환(N74.2*)	Late syphilitic female pelvic inflammatory disease(N74.2*)	1	0	0	0
		A52.7	+		만기매독성 윤활낭염(M73.1*)	Late syphilitic bursitis(M73.1*)	1	0	0	0
		A52.7	+		윤활막의 매독[상세불명의 단계](M68.0*)	Syphilis [stage unspecified] of synovium(M68.0*)	1	0	0	0
		A52.7	+		폐의 매독[상세불명의 단계](J99.8*)	Syphilis [stage unspecified] of lung(J99.8*)	1	0	0	0
1	세	A52.8			잠복성 만기매독	Late syphilis, latent	1	0	0	0
		A52.8			임상증상이 없고 혈청반응은 양성이나 척수액의 매독반응은 음성으로 감염후 2년 이상인 (후천)매독	Syphilis (acquired) without clinical manifestations, with positive serological reaction and negative spinal fluid test, two years or more after infection.	1	0	0	0
1	세	A52.9			상세불명의 만기매독	Late syphilis, unspecified	1	0	0	0
1	소	A53			기타 및 상세불명의 매독	Other and unspecified syphilis	0	0	0	0
1	세	A53.0			조기인지 만기인지 상세불명의 잠복매독	Latent syphilis, unspecified as early or late	1	0	0	0
		A53.0			매독혈청반응 양성	Positive serological reaction for syphilis	1	0	0	0
		A53.0			잠복매독 NOS	Latent syphilis NOS	1	0	0	0
1	세	A53.9			상세불명의 매독	Syphilis, unspecified	1	0	0	0
		A53.9			매독균에 의한 감염 NOS	Infection due to Treponema pallidum NOS	1	0	0	0
		A53.9			매독(후천) NOS	Syphilis(acquired) NOS	1	0	0	0
		A53.9		제외	2세 미만에서 사망원인이 된 매독 NOS(A50.2)	Syphilis NOS causing death under two years of age(A50.2)	1	0	0	0
1	소	A54			임균감염	Gonococcal infection	0	0	0	0
1	세	A54.0			요도주위 또는 부속선에 농양이 없는 하부 비뇨생식관의 임균감염	Gonococcal infection of lower genitourinary tract without periurethral or accessory gland abscess	1	0	0	0
		A54.0			임균성 방광염 NOS	Gonococcal cystitis NOS	1	0	0	0
		A54.0			임균성 외음질염 NOS	Gonococcal vulvovaginitis NOS	1	0	0	0
		A54.0			임균성 요도염 NOS	Gonococcal urethritis NOS	1	0	0	0
		A54.0			임균성 자궁경부염 NOS	Gonococcal cervicitis NOS	1	0	0	0
		A54.0		제외	비뇨생식선농양을 동반한 것(A54.1)	With genitourinary gland abscess(A54.1)	1	0	0	0
		A54.0		제외	요도주위농양을 동반한 것(A54.1)	With periurethral abscess(A54.1)	1	0	0	0
1	세	A54.1			요도주위 및 부속선에 농양이 있는 하부 비뇨생식관의 임균감염	Gonococcal infection of lower genitourinary tract with periurethral and accessory gland abscess	1	0	0	0
		A54.1			임균성 바르톨린선농양	Gonococcal Bartholin’s gland abscess	1	0	0	0
1	세	A54.2			임균성 골반복막염 및 기타 임균성 비뇨생식기감염	Gonococcal pelviperitonitis and other gonococcal genitourinary infections	1	0	0	0
		A54.2	+		임균성 고환염(N51.1*)	Gonococcal orchitis(N51.1*)	1	0	0	0
		A54.2	+		임균성 부고환염(N51.1*)	Gonococcal epididymitis(N51.1*)	1	0	0	0
		A54.2	+		임균성 여성골반염증질환(N74.3*)	Gonococcal female pelvic inflammatory disease(N74.3*)	1	0	0	0
		A54.2	+		임균성 전립선염(N51.0*)	Gonococcal prostatitis(N51.0*)	1	0	0	0
		A54.2		제외	임균복막염(A54.8)	Gonococcal peritonitis(A54.8)	1	0	0	0
1	세	A54.3			눈의 임균감염	Gonococcal infection of eye	1	0	0	0
		A54.3	+		임균결막염(H13.1*)	Gonococcal conjunctivitis(H13.1*)	1	0	0	0
		A54.3	+		임균홍채섬모체염(H22.0*)	Gonococcal iridocyclitis(H22.0*)	1	0	0	0
		A54.3			임균에 의한 신생아안염	Ophthalmia neonatorum due to gonococcus	1	0	0	0
1	세	A54.4	+		근골격계통의 임균감염	Gonococcal infection of musculoskeletal system	1	0	0	0
		A54.4	+		임균성 골수염(M90.2*)	Gonococcal osteomyelitis(M90.2*)	1	0	0	0
		A54.4	+		임균성 관절염(M01.3*)	Gonococcal arthritis(M01.3*)	1	0	0	0
		A54.4	+		임균성 윤활낭염(M73.0*)	Gonococcal bursitis(M73.0*)	1	0	0	0
		A54.4	+		임균성 윤활막염(M68.0*)	Gonococcal synovitis(M68.0*)	1	0	0	0
		A54.4	+		임균성 힘줄윤활막염(M68.0*)	Gonococcal tenosynovitis(M68.0*)	1	0	0	0
1	세	A54.5			임균인두염	Gonococcal pharyngitis	1	0	0	0
1	세	A54.6			항문 및 직장의 임균감염	Gonococcal infection of anus and rectum	1	0	0	0
1	세	A54.8			기타 임균감염	Other gonococcal infections	1	0	0	0
		A54.8	+		임균성 뇌농양(G07*)	Gonococcal brain abscess(G07*)	1	0	0	0
		A54.8	+		임균성 복막염(K67.1*)	Gonococcal peritonitis(K67.1*)	1	0	0	0
		A54.8	+		임균성 수막염(G01*)	Gonococcal meningitis(G01*)	1	0	0	0
		A54.8	+		임균성 심근염(I41.0*)	Gonococcal myocarditis(I41.0*)	1	0	0	0
		A54.8	+		임균성 심내막염(I39.8*)	Gonococcal endocarditis(I39.8*)	1	0	0	0
		A54.8	+		임균성 심장막염(I32.0*)	Gonococcal pericarditis(I32.0*)	1	0	0	0
		A54.8			임균성 패혈증	Gonococcal sepsis	1	0	0	0
		A54.8	+		임균성 폐렴(J17.0*)	Gonococcal pneumonia(J17.0*)	1	0	0	0
		A54.8			임균성 피부병변	Gonococcal skin lesions	1	0	0	0
		A54.8		제외	임균성 골반복막염(A54.2)	Gonococcal pelviperitonitis(A54.2)	1	0	0	0
1	세	A54.9			상세불명의 임균감염	Gonococcal infection, unspecified	1	0	0	0
1	소	A55			클라미디아림프육아종(성병성)	Chlamydial lymphogranuloma(venereum)	1	0	0	0
		A55			기후 또는 열대 가래톳	Climatic or tropical bubo	1	0	0	0
		A55			두란드-니콜라스-파브레병	Durand-Nicolas-Favre disease	1	0	0	0
		A55			만성 외음궤양	Esthiomene	1	0	0	0
		A55			사타구니림프육아종	Lymphogranuloma inguinale	1	0	0	0
1	소	A56			기타 성행위로 전파되는 클라미디아질환	Other sexually transmitted chlamydial diseases	0	0	0	0
		A56		포함	클라미디아 트라코마티스에 의한 성매개질환	Sexually transmitted diseases due to Chlamydia trachomatis	0	0	0	0
		A56		제외	기타 클라미디아질환	Other chlamydial diseases	0	0	0	0
		A56		제외	상세불명의 클라미디아감염	Chlamydial infection, unspecified	0	0	0	0
		A56		제외	클라미디아결막염(H13.1*)	Chlamydial conjunctivitis(H13.1*)	0	0	0	0
		A56		제외	클라미디아림프육아종(A55)	Chlamydial lymphogranuloma(A55)	0	0	0	0
		A56		제외	클라미디아신생아결막염(P39.1)	Chlamydial neonatal conjunctivitis(P39.1)	0	0	0	0
		A56		제외	클라미디아신생아폐렴(P23.1)	Chlamydial neonatal pneumonia(P23.1)	0	0	0	0
		A56		제외	A74.-에 분류된 병태들	Conditions classified to A74.-	0	0	0	0
1	세	A56.0			하부비뇨생식관의 클라미디아감염	Chlamydial infection of lower genitourinary tract	1	0	0	0
		A56.0			클라미디아 방광염	Chlamydial cystitis	1	0	0	0
		A56.0			클라미디아 외음질염	Chlamydial vulvovaginitis	1	0	0	0
		A56.0			클라미디아 요도염	Chlamydial urethritis	1	0	0	0
		A56.0			클라미디아 자궁경부염	Chlamydial cervicitis	1	0	0	0
1	세	A56.1			골반복막 및 기타 비뇨생식기관의 클라미디아감염	Chlamydial infection of pelviperitoneum and other genitourinary organs	1	0	0	0
		A56.1	+		클라미디아 고환염(N51.1*)	Chlamydial orchitis(N51.1*)	1	0	0	0
		A56.1	+		클라미디아 부고환염(N51.1*)	Chlamydial epididymitis(N51.1*)	1	0	0	0
		A56.1	+		클라미디아 여성골반염증질환(N74.4*)	Chlamydial female pelvic inflammatory disease(N74.4*)	1	0	0	0
1	세	A56.2			상세불명의 비뇨생식관의 클라미디아감염	Chlamydial infection of genitourinary tract, unspecified	1	0	0	0
1	세	A56.3			항문 및 직장의 클라미디아감염	Chlamydial infection of anus and rectum	1	0	0	0
1	세	A56.4			인두의 클라미디아감염	Chlamydial infection of pharynx	1	0	0	0
1	세	A56.8			기타 부위의 성행위로 전파되는 클라미디아감염	Sexually transmitted chlamydial infection of other sites	1	0	0	0
1	소	A57			무른궤양	Chancroid	1	0	0	0
		A57			무른궤양	Ulcus molle	1	0	0	0
1	소	A58			사타구니육아종	Granuloma inguinale	1	0	0	0
		A58			도노반증	Donovanosis	1	0	0	0
1	소	A59			편모충증	Trichomoniasis	0	0	0	0
		A59		제외	장편모충증(A07.8)	Intestinal trichomoniasis(A07.8)	0	0	0	0
1	세	A59.0			비뇨생식기의 편모충증	Urogenital trichomoniasis	0	0	0	0
2	세세	A59.00			편모충성 외음질염	Trichomonal vulvovaginitis	1	1	0	0
		A59.00			편모충성 백색질분비물	Trichomonal leukorrhoea	1	1	0	0
2	세세	A59.08			기타 및 상세불명의 비뇨생식기계 편모충증	Other and unspecified urogenital trichomoniasis	1	1	0	0
		A59.08	+		편모충성 전립선염(N51.0*)	Trichomonal prostatitis(N51.0*)	1	1	0	0
1	세	A59.8			기타 부위의 편모충증	Trichomoniasis of other sites	1	0	0	0
1	세	A59.9			상세불명의 편모충증	Trichomoniasis, unspecified	1	0	0	0
1	소	A60			항문생식기의 헤르페스바이러스[단순헤르페스]감염	Anogenital herpesviral [herpes simplex] infection	0	0	0	0
1	세	A60.0			생식기 및 비뇨생식관의 헤르페스바이러스감염	Herpesviral infection of genitalia and urogenital tract	0	0	0	0
2	세세	A60.01	+		남성 비뇨생식기관의 헤르페스바이러스감염(N51.-*)	Herpesviral infection in male genitalia and urogenital tract organs (N51.-*)	1	1	0	0
2	세세	A60.04	+		여성 비뇨생식기관의 헤르페스바이러스감염 (N77.0-N77.1*)	Herpesviral infection in female genitalia and urogenital tract organs (N77.0-N77.1*)	1	1	0	0
1	세	A60.1			항문주위피부 및 직장의 헤르페스바이러스감염	Herpesviral infection of perianal skin and rectum	1	0	0	0
1	세	A60.9			상세불명의 항문생식기의 헤르페스바이러스감염	Anogenital herpesviral infection, unspecified	1	0	0	0
1	소	A63			달리 분류되지 않은 기타 주로 성행위로 전파되는 질환	Other predominantly sexually transmitted diseases, NEC	0	0	0	0
		A63		제외	자궁경부의 유두종(D26.0)	Papilloma of cervix(D26.0)	0	0	0	0
		A63		제외	전염성 물렁종(B08.1)	Molluscum contagiosum(B08.1)	0	0	0	0
1	세	A63.0			항문생식기의(성병성) 사마귀	Anogenital(venereal) warts	1	0	0	0
1	세	A63.8			기타 명시된 주로 성행위로 전파되는 질환	Other specified predominantly sexually transmitted diseases	1	0	0	0
1	소	A64			상세불명의 성매개질환	Unspecified sexually transmitted disease	1	0	0	0
		A64			성병 NOS	Venereal disease NOS	1	0	0	0
1	중	A65-A69			기타 스피로헤타질환(A65-A69)	Other spirochaetal diseases(A65-A69)	0	0	0	0
		A65-A69		제외	렙토스피라병(A27.-)	Leptospirosis(A27.-)	0	0	0	0
		A65-A69		제외	매독(A50-A53)	Syphilis(A50-A53)	0	0	0	0
1	소	A65			비성병성 매독	Nonvenereal syphilis	1	0	0	0
		A65			베젤	Bejel	1	0	0	0
		A65			풍토병성 매독	Endemic syphilis	1	0	0	0
		A65			뇨베라	Njovera	1	0	0	0
1	소	A66			요스	Yaws	0	0	0	0
		A66		포함	부바	Bouba	0	0	0	0
		A66		포함	프람베시아(열대성)	Framboesia(tropica)	0	0	0	0
		A66		포함	피안	Pian	0	0	0	0
1	세	A66.0			요스의 초기병변	Initial lesions of yaws	1	0	0	0
		A66.0			산모요스	Mother yaws	1	0	0	0
		A66.0			요스의 굳은궤양	Chancre of yaws	1	0	0	0
		A66.0			초기 또는 일차 프람베시아	Framboesia, initial or primary	1	0	0	0
		A66.0			초기 프람베시아궤양	Initial framboesial ulcer	1	0	0	0
1	세	A66.1			다발성 유두종 및 습성 요스	Multiple papillomata and wet crab yaws	1	0	0	0
		A66.1			요스의 손바닥 또는 발바닥 유두종	Plantar or palmar papilloma of yaws	1	0	0	0
		A66.1			프람베시아종	Framboesioma	1	0	0	0
		A66.1			피안종	Pianoma	1	0	0	0
1	세	A66.2			기타 요스의 조기피부병변	Other early skin lesions of yaws	1	0	0	0
		A66.2			감염후 5년 이내의 피부요스	Cutaneous yaws, less than five years after infection	1	0	0	0
		A66.2			조기요스(피부의, 반상, 반구진성, 소구진성, 구진성)	Early yaws (cutaneous, macular, maculopapular, micropapular, papular)	1	0	0	0
		A66.2			조기요스의 프람베시드	Framboeside of early yaws	1	0	0	0
1	세	A66.3			요스의 과각화증	Hyperkeratosis of yaws	1	0	0	0
		A66.3			벌레먹은 발바닥	Worm-eaten soles	1	0	0	0
		A66.3			요스에 의한 손바닥 또는 발바닥 과각화증(조기, 만기)	Hyperkeratosis, palmar or plantar (early, late) due to yaws	1	0	0	0
		A66.3			유령손	Ghoul hand	1	0	0	0
1	세	A66.4			요스의 고무종 및 궤양	Gummata and ulcers of yaws	1	0	0	0
		A66.4			결절성 만기요스(궤양성)	Nodular late yaws(ulcerated)	1	0	0	0
		A66.4			고무종프람베시드	Gummatous framboeside	1	0	0	0
1	세	A66.5			강고사	Gangosa	1	0	0	0
		A66.5			단절성 코인두염	Rhinopharyngitis mutilans	1	0	0	0
1	세	A66.6			요스의 골 및 관절 병변	Bone and joint lesions of yaws	1	0	0	0
		A66.6			요스의(만기) 고무종성 골염 또는 골막염	Gummatous osteitis or periostitis of yaws(late)	1	0	0	0
		A66.6			요스의(만기) 골고무종	Gumma, bone of yaws(late)	1	0	0	0
		A66.6			요스의(만기) 군두	Goundou of yaws(late)	1	0	0	0
		A66.6			요스의(조기, 만기) 결절종	Ganglion of yaws(early, late)	1	0	0	0
		A66.6			요스의(조기, 만기) 골막염(비대성)	Periostitis(hypertrophic) of yaws(early, late)	1	0	0	0
		A66.6			요스의(조기, 만기) 골염	Osteitis of yaws(early, late)	1	0	0	0
		A66.6			요스의(조기, 만기) 관절수종	Hydrarthrosis of yaws(early, late)	1	0	0	0
1	세	A66.7			기타 요스의 증상	Other manifestations of yaws	1	0	0	0
		A66.7			요스의 관절인접결절	Juxta-articular nodules of yaws	1	0	0	0
		A66.7			점막요스	Mucosal yaws	1	0	0	0
1	세	A66.8			잠복요스	Latent yaws	1	0	0	0
		A66.8			임상증상이 없는 혈청반응양성의 요스	Yaws without clinical manifestations, with positive serology	1	0	0	0
1	세	A66.9			상세불명의 요스	Yaws, unspecified	1	0	0	0
1	소	A67			핀타	Pinta[carate]	0	0	0	0
1	세	A67.0			핀타의 일차병변	Primary lesions of pinta	1	0	0	0
		A67.0			핀타의 구진(일차)	Papule(primary) of pinta[carate]	1	0	0	0
		A67.0			핀타의 굳은 궤양(일차)	Chancre(primary) of pinta[carate]	1	0	0	0
1	세	A67.1			핀타의 중간병변	Intermediate lesions of pinta	1	0	0	0
		A67.1			핀타의 과각화증	Hyperkeratosis of pinta[carate]	1	0	0	0
		A67.1			핀타의 과색소성 병변	Hyperchromic lesions of pinta[carate]	1	0	0	0
		A67.1			핀타의 핀타진	Pintids of pinta[carate]	1	0	0	0
		A67.1			핀타의 홍반판	Erythematous plaques of pinta[carate]	1	0	0	0
1	세	A67.2			핀타의 만기병변	Late lesions of pinta	1	0	0	0
		A67.2			핀타의 무색소피부병변	Achromic skin lesions of pinta[carate]	1	0	0	0
		A67.2			핀타의 색소이상피부병변	Dyschromic skin lesions of pinta[carate]	1	0	0	0
		A67.2	+		핀타의 심혈관병변(I98.1*)	Cardiovascular lesions of pinta[carate](I98.1*)	1	0	0	0
		A67.2			핀타의 흉터피부병변	Cicatricial skin lesions of pinta[carate]	1	0	0	0
1	세	A67.3			핀타의 혼합병변	Mixed lesions of pinta	1	0	0	0
		A67.3			핀타의 무색소 및 과색소성 피부병변	Achromic with hyperchromic skin lesions of pinta [carate]	1	0	0	0
1	세	A67.9			상세불명의 핀타	Pinta, unspecified	1	0	0	0
1	소	A68			재귀열	Relapsing fevers	0	0	0	0
		A68		제외	라임병(A69.2)	Lyme disease(A69.2)	0	0	0	0
		A68		포함	재귀열	Recurrent fever	0	0	0	0
1	세	A68.0			이매개 재귀열	Louse-borne relapsing fever	1	0	0	0
		A68.0			보렐리아 리쿠렌티스에 의한 재귀열	Relapsing fever due to Borrelia recurrentis	1	0	0	0
1	세	A68.1			진드기매개 재귀열	Tick-borne relapsing fever	1	0	0	0
		A68.1			보렐리아 리쿠렌티스 이외의 모든 보렐리아속에 의한 재귀열	Relapsing fever due to any Borrelia species other than Borrelia recurrentis	1	0	0	0
1	세	A68.9			상세불명의 재귀열	Relapsing fever, unspecified	1	0	0	0
1	소	A69			기타 스피로헤타감염	Other spirochaetal infections	0	0	0	0
1	세	A69.0			괴사궤양성 구내염	Necrotizing ulcerative stomatitis	1	0	0	0
		A69.0			괴저구내염	Stomatitis gangrenosa	1	0	0	0
		A69.0			구강궤양	Cancrum oris	1	0	0	0
		A69.0			노마	Noma	1	0	0	0
		A69.0			방추스피로헤타괴저	Fusospirochaetal gangrene	1	0	0	0
1	세	A69.1			기타 뱅상감염	Other Vincent’s infections	1	0	0	0
		A69.1			괴사궤양성(급성) 치은구내염	Necrotizing ulcerative (acute) gingivostomatitis	1	0	0	0
		A69.1			괴사궤양성(급성) 치은염	Necrotizing ulcerative (acute) gingivitis	1	0	0	0
		A69.1			방추스피로헤타인두염	Fusospirochaetal pharyngitis	1	0	0	0
		A69.1			뱅상안지나	Vincent’s angina	1	0	0	0
		A69.1			뱅상치은염	Vincent’s gingivitis	1	0	0	0
		A69.1			스피로헤타구내염	Spirochaetal stomatitis	1	0	0	0
		A69.1			참호입	Trench mouth	1	0	0	0
1	세	A69.2			라임병	Lyme disease	1	0	0	0
		A69.2			보렐리아 부르그도르페리에 의한 만성 이동홍반	Erythema chronicum migrans due to Borrelia burgdorferi	1	0	0	0
1	세	A69.8			기타 명시된 스피로헤타감염	Other specified spirochaetal infections	1	0	0	0
1	세	A69.9			상세불명의 스피로헤타감염	Spirochaetal infection, unspecified	1	0	0	0
1	중	A70-A74			클라미디아에 의한 기타 질환(A70-A74)	Other diseases caused by chlamydiae(A70-A74)	0	0	0	0
1	소	A70			클라미디아 시타시 감염	Chlamydia psittaci infection	1	0	0	0
		A70			조류클라미디아증	Ornithosis	1	0	0	0
		A70			앵무새병	Psittacosis	1	0	0	0
		A70			앵무새열	Parrot fever	1	0	0	0
1	소	A71			트라코마	Trachoma	0	0	0	0
		A71		제외	트라코마의 후유증(B94.0)	Sequelae of trachoma(B94.0)	0	0	0	0
1	세	A71.0			트라코마의 초기	Initial stage of trachoma	1	0	0	0
		A71.0			트라코마 두비움	Trachoma dubium	1	0	0	0
1	세	A71.1			트라코마의 활동기	Active stage of trachoma	1	0	0	0
		A71.1			과립성 결막염(트라코마성)	Granular conjunctivitis(trachomatous)	1	0	0	0
		A71.1			트라코마판누스	Trachomatous pannus	1	0	0	0
1	세	A71.9			상세불명의 트라코마	Trachoma, unspecified	1	0	0	0
1	소	A74			클라미디아에 의한 기타 질환	Other diseases caused by chlamydiae	0	0	0	0
		A74		제외	성행위로 전파되는 클라미디아질환(A55-A56)	Sexually transmitted chlamydial diseases(A55-A56)	0	0	0	0
		A74		제외	신생아클라미디아결막염(P39.1)	Neonatal chlamydial conjunctivitis(P39.1)	0	0	0	0
		A74		제외	신생아클라미디아폐렴(P23.1)	Neonatal chlamydial pneumonia(P23.1)	0	0	0	0
		A74		제외	클라미디아폐렴(J16.0)	Chlamydial pneumonia(J16.0)	0	0	0	0
1	세	A74.0	+		클라미디아결막염(H13.1*)	Chlamydial conjunctivitis(H13.1*)	1	0	0	0
		A74.0	+		파라트라코마(H13.1*)	Paratrachoma(H13.1*)	1	0	0	0
1	세	A74.8			기타 클라미디아질환	Other chlamydial diseases	1	0	0	0
		A74.8	+		클라미디아복막염(K67.0*)	Chlamydial peritonitis(K67.0*)	1	0	0	0
1	세	A74.9			상세불명의 클라미디아감염	Chlamydial infection, unspecified	1	0	0	0
		A74.9			클라미디아증 NOS	Chlamydiosis NOS	1	0	0	0
1	중	A75-A79			리케차병(A75-A79)	Rickettsioses(A75-A79)	0	0	0	0
1	소	A75			발진티푸스	Typhus fever	0	0	0	0
		A75		제외	네오리케차 세네추 [에를리히아 세네추]에 의한 리케차병(A79.8)	Rickettsiosis due to Neorickettsia sennetsu [Ehrlichia sennetsu](A79.8)	0	0	0	0
1	세	A75.0			리케차 프로와제키에 의한 유행성 이매개발진티푸스	Epidemic louse-borne typhus fever due to Rickettsia prowazekii	1	0	0	0
		A75.0			고전적 발진티푸스(열)	Classical typhus(fever)	1	0	0	0
		A75.0			유행성(이매개) 발진티푸스	Epidemic(louse-borne) typhus	1	0	0	0
1	세	A75.1			재발성 발진티푸스[브릴병]	Recrudescent typhus [Brill’s disease]	1	0	0	0
		A75.1			브릴-진서병	Brill-Zinsser disease	1	0	0	0
1	세	A75.2			리케차 티피에 의한 발진티푸스	Typhus fever due to Rickettsia typhi	1	0	0	0
		A75.2			발진열(벼룩매개)	Murine(flea-borne)typhus	1	0	0	0
1	세	A75.3			리케차 쯔쯔가무시에 의한 발진티푸스	Typhus fever due to Rickettsia tsutsugamushi	1	0	0	0
		A75.3			쯔쯔가무시병(진드기매개)	Scrub(mite-borne)typhus	1	0	0	0
		A75.3			쯔쯔가무시열	Tsutsugamushi fever	1	0	0	0
1	세	A75.9			상세불명의 발진티푸스	Typhus fever, unspecified	1	0	0	0
		A75.9			발진티푸스(열) NOS	Typhus(fever) NOS	1	0	0	0
1	소	A77			홍반열[진드기매개 리케차병]	Spotted fever [tick-borne rickettsioses]	0	0	0	0
1	세	A77.0			리케차 리케치에 의한 홍반열	Spotted fever due to Rickettsia rickettsii	1	0	0	0
		A77.0			록키산홍반열	Rocky Mountain spotted fever	1	0	0	0
		A77.0			상파울로열	Sao Paulo fever	1	0	0	0
1	세	A77.1			리케차 코노리에 의한 홍반열	Spotted fever due to Rickettsia conorii	1	0	0	0
		A77.1			마르세이유열	Marseilles fever	1	0	0	0
		A77.1			부톤뇌즈열	Boutonneuse fever	1	0	0	0
		A77.1			아프리카진드기티푸스	African tick typhus	1	0	0	0
		A77.1			인디아진드기티푸스	India tick typhus	1	0	0	0
		A77.1			지중해진드기열	Mediterranean tick fever	1	0	0	0
		A77.1			케냐진드기티푸스	Kenya tick typhus	1	0	0	0
1	세	A77.2			리케차 시베리카에 의한 홍반열	Spotted fever due to Rickettsia siberica	1	0	0	0
		A77.2			북아시아진드기열	North Asian tick fever	1	0	0	0
		A77.2			시베리아진드기티푸스	Siberian tick typhus	1	0	0	0
1	세	A77.3			리케차 오스트랄리스에 의한 홍반열	Spotted fever due to Rickettsia australis	1	0	0	0
		A77.3			퀸스랜드진드기티푸스	Queensland tick typhus	1	0	0	0
1	세	A77.8			기타 홍반열	Other spotted fevers	1	0	0	0
1	세	A77.9			상세불명의 홍반열	Spotted fever, unspecified	1	0	0	0
		A77.9			진드기매개 티푸스 NOS	Tick-borne typhus NOS	1	0	0	0
1	소	A78			큐열	Q fever	1	0	0	0
		A78			4변형열	Quadrilateral fever	1	0	0	0
		A78			9마일열	Nine Mile fever	1	0	0	0
		A78			콕시엘라 부르네티에 의한 감염	Infection due to Coxiella burnetii	1	0	0	0
1	소	A79			기타 리케차병	Other rickettsioses	0	0	0	0
1	세	A79.0			참호열	Trench fever	1	0	0	0
		A79.0			5일열	Quintan fever	1	0	0	0
		A79.0			울히니아열	Wolhynian fever	1	0	0	0
1	세	A79.1			리케차 아카리에 의한 리케차폭스	Rickettsialpox due to Rickettsia akari	1	0	0	0
		A79.1			소수포성 리케차병	Vesicular rickettsiosis	1	0	0	0
		A79.1			큐가든열	Kew Garden fever	1	0	0	0
1	세	A79.8			기타 명시된 리케차병	Other specified rickettsioses	1	0	0	0
		A79.8			네오리케차 세네추 [에를리히아 세네추]에 의한 리케차병	Rickettsiosis due to Neorickettsia sennetsu [Ehrlichia sennetsu]	1	0	0	0
1	세	A79.9			상세불명의 리케차병	Rickettsiosis, unspecified	1	0	0	0
		A79.9			리케차감염 NOS	Rickettsial infection NOS	1	0	0	0
1	중	A80-A89			중추신경계통의 바이러스감염(A80-A89)	Viral infections of the central nervous system(A80-A89)	0	0	0	0
		A80-A89		제외	바이러스뇌염의 후유증(B94.1)	Sequelae of viral encephalitis(B94.1)	0	0	0	0
		A80-A89		제외	회색질척수염의 후유증(B91)	Sequelae of poliomyelitis(B91)	0	0	0	0
1	소	A80			급성 회색질척수염	Acute poliomyelitis	0	0	0	0
1	세	A80.0			백신 관련 급성 마비성 회색질척수염	Acute paralytic poliomyelitis, vaccine-associated	1	0	0	0
1	세	A80.1			수입된 야생형바이러스에 의한 급성 마비성 회색질척수염	Acute paralytic poliomyelitis, wild virus, imported	1	0	0	0
1	세	A80.2			토착성 야생형바이러스에 의한 급성 마비성 회색질척수염	Acute paralytic poliomyelitis, wild virus, indigenous	1	0	0	0
1	세	A80.3			기타 및 상세불명의 급성 마비성 회색질척수염	Acute paralytic poliomyelitis, other and unspecified	1	0	0	0
1	세	A80.4			급성 비마비성 회색질척수염	Acute nonparalytic poliomyelitis	1	0	0	0
1	세	A80.9			상세불명의 급성 회색질척수염	Acute poliomyelitis, unspecified	1	0	0	0
1	소	A81			중추신경계통의 비정형바이러스감염	Atypical virus infections of central nervous system	0	0	0	0
		A81		포함	중추신경계의 프리온질환	Prion diseases of the central nervous system	0	0	0	0
1	세	A81.0			크로이츠펠트-야콥병	Creutzfeldt-Jakob disease	1	0	0	0
		A81.0			아급성 해면모양뇌병증	Subacute spongiform encephalopathy	1	0	0	0
1	세	A81.1			아급성 경화성 범뇌염	Subacute sclerosing panencephalitis	1	0	0	0
		A81.1			도슨 봉입체뇌염	Dawson’s inclusion body encephalitis	1	0	0	0
		A81.1			밴보게르트 경화성 백질뇌병증	Van Bogaert’s sclerosing leukoencephalopathy	1	0	0	0
1	세	A81.2			진행성 다초점백질뇌병증	Progressive multifocal leukoencephalopathy	1	0	0	0
		A81.2			다초점백질뇌병증 NOS	Multifocal leukoencephalopathy NOS	1	0	0	0
1	세	A81.8			중추신경계통의 기타 비정형바이러스감염	Other atypical virus infections of central nervous system	1	0	0	0
		A81.8			쿠루	Kuru	1	0	0	0
1	세	A81.9			중추신경계통의 상세불명의 비정형바이러스감염	Atypical virus infection of central nervous system, unspecified	1	0	0	0
		A81.9			중추신경계통의 프리온질환 NOS	Prion disease of central nervous system NOS	1	0	0	0
1	소	A82			광견병	Rabies	0	0	0	0
1	세	A82.0			삼림형광견병	Sylvatic rabies	1	0	0	0
1	세	A82.1			도시형광견병	Urban rabies	1	0	0	0
1	세	A82.9			상세불명의 광견병	Rabies, unspecified	1	0	0	0
1	소	A83			모기매개바이러스뇌염	Mosquito-borne viral encephalitis	0	0	0	0
		A83		포함	모기매개바이러스수막뇌염	Mosquito-borne viral meningoencephalitis	0	0	0	0
		A83		제외	베네주엘라말뇌염(A92.2)	Venezuelan equine encephalitis(A92.2)	0	0	0	0
1	세	A83.0			일본뇌염	Japanese encephalitis	1	0	0	0
1	세	A83.1			서부말뇌염	Western equine encephalitis	1	0	0	0
1	세	A83.2			북미동부말뇌염	Eastern equine encephalitis	1	0	0	0
1	세	A83.3			세인트루이스뇌염	St. Louis encephalitis	1	0	0	0
1	세	A83.4			오스트랄리아뇌염	Australian encephalitis	1	0	0	0
		A83.4			쿤진바이러스병	Kunjin virus disease	1	0	0	0
1	세	A83.5			캘리포니아뇌염	California encephalitis	1	0	0	0
		A83.5			라크로세뇌염	La Crosse encephalitis	1	0	0	0
		A83.5			캘리포니아수막뇌염	California meningoencephalitis	1	0	0	0
1	세	A83.6			로시오바이러스병	Rocio virus disease	1	0	0	0
1	세	A83.8			기타 모기매개바이러스뇌염	Other mosquito-borne viral encephalitis	1	0	0	0
1	세	A83.9			상세불명의 모기매개바이러스뇌염	Mosquito-borne viral encephalitis, unspecified	1	0	0	0
1	소	A84			진드기매개바이러스뇌염	Tick-borne viral encephalitis	0	0	0	0
		A84		포함	진드기매개바이러스수막뇌염	Tick-borne viral meningoencephalitis	0	0	0	0
1	세	A84.0			극동진드기매개뇌염[러시아봄여름뇌염]	Far Eastern tick-borne encephalitis [Russian spring-summer encephalitis	1	0	0	0
1	세	A84.1			중앙유럽진드기매개뇌염	Central European tick-borne encephalitis	1	0	0	0
1	세	A84.8			기타 진드기매개바이러스뇌염	Other tick-borne viral encephalitis	1	0	0	0
		A84.8			도약병	Louping ill	1	0	0	0
		A84.8			포와산바이러스병	Powassan virus disease	1	0	0	0
1	세	A84.9			상세불명의 진드기매개바이러스뇌염	Tick-borne viral encephalitis, unspecified	1	0	0	0
1	소	A85			달리 분류되지 않은 기타 바이러스뇌염	Other viral encephalitis, NEC	0	0	0	0
		A85		포함	달리 분류되지 않은 명시된 바이러스뇌척수염	Specified viral encephalomyelitis NEC	0	0	0	0
		A85		포함	달리 분류되지 않은 명시된 바이러스수막뇌염	Specified viral meningoencephalitis NEC	0	0	0	0
		A85		제외	근통성 뇌척수염(G93.3)	Myalgic encephalomyelitis(G93.3)	0	0	0	0
		A85		제외	대상포진에 의한 뇌염(B02.0)	Encephalitis due to zoster(B02.0)	0	0	0	0
		A85		제외	림프구성 맥락수막염(A87.2)	Lymphocytic choriomeningitis(A87.2)	0	0	0	0
		A85		제외	볼거리바이러스에 의한 뇌염(B26.2)	Encephalitis due to mumps virus(B26.2)	0	0	0	0
		A85		제외	헤르페스바이러스[단순헤르페스]에 의한 뇌염(B00.4)	Encephalitis due to herpesvirus [herpes simplex](B00.4)	0	0	0	0
		A85		제외	홍역바이러스에 의한 뇌염(B05.0)	Encephalitis due to measles virus(B05.0)	0	0	0	0
		A85		제외	회색질척수염바이러스에 의한 뇌염(A80.-)	Encephalitis due to poliomyelitis virus(A80.-)	0	0	0	0
1	세	A85.0	+		엔테로바이러스뇌염(G05.1*)	Enteroviral encephalitis(G05.1*)	1	0	0	0
		A85.0	+		엔테로바이러스뇌척수염(G05.1*)	Enteroviral encephalomyelitis(G05.1*)	1	0	0	0
1	세	A85.1	+		아데노바이러스뇌염(G05.1*)	Adenoviral encephalitis(G05.1*)	1	0	0	0
		A85.1	+		아데노바이러스수막뇌염(G05.1*)	Adenoviral meningoencephalitis(G05.1*)	1	0	0	0
1	세	A85.2			상세불명의 절지동물매개바이러스뇌염	Arthropod-borne viral encephalitis, unspecified	1	0	0	0
1	세	A85.8			기타 명시된 바이러스뇌염	Other specified viral encephalitis	1	0	0	0
		A85.8			졸음뇌염	Encephalitis lethargica	1	0	0	0
		A85.8			폰에코노모-크루켓병	Von Economo-Cruchet disease	1	0	0	0
1	소	A86			상세불명의 바이러스뇌염	Unspecified viral encephalitis	1	0	0	0
		A86			바이러스뇌척수염 NOS	Viral encephalomyelitis NOS	1	0	0	0
		A86			바이러스수막뇌염 NOS	Viral meningoencephalitis NOS	1	0	0	0
1	소	A87			바이러스수막염	Viral meningitis	0	0	0	0
		A87		제외	볼거리바이러스에 의한 수막염(B26.1)	Meningitis due to mumps virus(B26.1)	0	0	0	0
		A87		제외	헤르페스바이러스[단순헤르페스]에 의한 수막염(B00.3)	Meningitis due to herpesvirus [herpes simplex](B00.3)	0	0	0	0
		A87		제외	홍역바이러스에 의한 수막염(B05.0)	Meningitis due to measles virus(B05.0)	0	0	0	0
		A87		제외	회색질척수염바이러스에 의한 수막염(A80.-)	Meningitis due to poliomyelitis virus(A80.-)	0	0	0	0
		A87		제외	대상포진에 의한 수막염(B02.1)	Meningitis due to zoster(B02.1)	0	0	0	0
1	세	A87.0	+		엔테로바이러스수막염(G02.0*)	Enteroviral meningitis(G02.0*)	1	0	0	0
		A87.0	+		에코바이러스수막염(G02.0*)	Echovirus meningitis(G02.0*)	1	0	0	0
		A87.0	+		콕사키바이러스수막염(G02.0*)	Coxsackievirus meningitis(G02.0*)	1	0	0	0
1	세	A87.1	+		아데노바이러스수막염(G02.0*)	Adenoviral meningitis(G02.0*)	1	0	0	0
1	세	A87.2			림프구성 맥락수막염	Lymphocytic choriomeningitis	1	0	0	0
		A87.2			림프구성 수막뇌염	Lymphocytic meningoencephalitis	1	0	0	0
1	세	A87.8			기타 바이러스수막염	Other viral meningitis	1	0	0	0
1	세	A87.9			상세불명의 바이러스수막염	Viral meningitis, unspecified	1	0	0	0
1	소	A88			달리 분류되지 않은 중추신경계통의 기타 바이러스감염	Other viral infections of central nervous system, NEC	0	0	0	0
		A88		제외	바이러스뇌염 NOS(A86)	Viral encephalitis NOS(A86)	0	0	0	0
		A88		제외	바이러스수막염 NOS(A87.9)	Viral meningitis NOS(A87.9)	0	0	0	0
1	세	A88.0			엔테로바이러스발진열[보스톤발진]	Enteroviral exanthematous fever [Boston exanthem]	1	0	0	0
1	세	A88.1			유행성 현기증	Epidemic vertigo	1	0	0	0
1	세	A88.8			중추신경계통의 기타 명시된 바이러스감염	Other specified viral infections of central nervous system	1	0	0	0
1	소	A89			중추신경계통의 상세불명의 바이러스감염	Unspecified viral infection of central nervous system	1	0	0	0
1	중	A92-A99			절지동물매개의 바이러스열 및 바이러스출혈열(A92-A99)	Arthropod-borne viral fevers and viral haemorrhagic fevers(A92-A99)	0	0	0	0
1	소	A92			기타 모기매개바이러스열	Other mosquito-borne viral fevers	0	0	0	0
		A92		제외	로스강병(B33.1)	Ross River disease(B33.1)	0	0	0	0
1	세	A92.0			치쿤구니아바이러스병	Chikungunya viral disease	1	0	0	0
		A92.0			치쿤구니아(출혈)열	Chikungunya(haemorrhagic) fever	1	0	0	0
1	세	A92.1			오뇽뇽열	O’nyong-nyong fever	1	0	0	0
1	세	A92.2			베네주엘라말열	Venezuelan equine fever	1	0	0	0
		A92.2			베네주엘라말뇌염	Venezuelan equine encephalitis	1	0	0	0
		A92.2			베네주엘라말뇌척수염바이러스병	Venezuelan equine encephalomyelitis virus disease	1	0	0	0
1	세	A92.3			웨스트나일바이러스감염	West Nile virus infection	1	0	0	0
		A92.3			웨스트나일열	West Nile Fever	1	0	0	0
1	세	A92.4			리프트밸리열	Rift valley fever	1	0	0	0
1	세	A92.5			지카 바이러스 질환	Zika virus disease	1	0	0	0
		A92.5			지카NOS	Zika NOS	1	0	0	0
		A92.5			지카 바이러스 열	Zika virus fever	1	0	0	0
		A92.5			지카 바이러스 감염	Zika virus infection	1	0	0	0
		A92.5		제외	선천성 지카 바이러스 질환(P35.4)	congenital Zika virus disease(P35.4)	1	0	0	0
1	세	A92.8			기타 명시된 모기매개바이러스열	Other specified mosquito-borne viral fevers	1	0	0	0
1	세	A92.9			상세불명의 모기매개바이러스열	Mosquito-borne viral fever, unspecified	1	0	0	0
1	소	A93			달리 분류되지 않은 기타 절지동물매개바이러스열	Other arthropod-borne viral fevers, NEC	0	0	0	0
1	세	A93.0			오로퓨스바이러스병	Oropouche virus disease	1	0	0	0
		A93.0			오로퓨스열	Oropouche fever	1	0	0	0
1	세	A93.1			모래파리열	Sandfly fever	1	0	0	0
		A93.1			파파타치열	Pappataci fever	1	0	0	0
		A93.1			플레보토무스열	Phlebotomus fever	1	0	0	0
1	세	A93.2			콜로라도진드기열	Colorado tick fever	1	0	0	0
1	세	A93.8			기타 명시된 절지동물매개바이러스열	Other specified arthropod-borne viral fevers	0	0	0	0
		A93.8			소수포성 구내염바이러스병 [인디아나 열]	Vesicular stomatitis virus disease [Indiana fever]	0	0	0	0
		A93.8			피리바이러스병	Piry virus disease	0	0	0	0
2	세세	A93.80			중증열성혈소판감소증후군 [SFTS]	Severe fever with thrombocytopenia syndrome [SFTS]	1	1	0	0
2	세세	A93.88			기타 명시된 절지동물매개바이러스열	Other specified arthropod-borne viral fevers	1	1	0	0
1	소	A94			상세불명의 절지동물매개 바이러스열	Unspecified arthropod-borne viral fever	1	0	0	0
		A94			아르보바이러스감염 NOS	Arbovirus infection NOS	1	0	0	0
		A94			아르보바이러스열 NOS	Arboviral fever NOS	1	0	0	0
1	소	A95			황열	Yellow fever	0	0	0	0
1	세	A95.0			삼림형황열	Sylvatic yellow fever	1	0	0	0
		A95.0			정글황열	Jungle yellow fever	1	0	0	0
1	세	A95.1			도시형황열	Urban yellow fever	1	0	0	0
1	세	A95.9			상세불명의 황열	Yellow fever, unspecified	1	0	0	0
1	소	A96			아레나바이러스출혈열	Arenaviral haemorrhagic fever	0	0	0	0
1	세	A96.0			주닌출혈열	Junin haemorrhagic fever	1	0	0	0
		A96.0			아르헨티나출혈열	Argentinian haemorrhagic fever	1	0	0	0
1	세	A96.1			마추포출혈열	Machupo haemorrhagic fever	1	0	0	0
		A96.1			볼리비아출혈열	Bolivian haemorrhagic fever	1	0	0	0
1	세	A96.2			라사열	Lassa fever	1	0	0	0
1	세	A96.8			기타 아레나바이러스출혈열	Other arenaviral haemorrhagic fever	1	0	0	0
1	세	A96.9			상세불명의 아레나바이러스출혈열	Arenaviral haemorrhagic fever, unspecified	1	0	0	0
1	소	A97			뎅기	Dengue	0	0	0	0
		A97			뎅기는 뎅기바이러스에 감염된 모기에 물림으로 전파되는 바이러스질환이다. 뎅기는 상이한 임상적 증상들과 종종 예측할 수 없는 임상적 경과와 결과를 갖는 하나의 질병체이다. 대부분의 환자들은 오심, 구토, 발진, 통증, 고통과 같은 일시적인 비중증 임상경과 후에 회복되지만, 작은 분율에서는 출혈이 동반되거나 동반되지 않는 혈장누출이 특징인 중증 질환으로 진행되는데 뎅기쇼크가 동반하거나 동반하지 않은 심한 출혈이나 중증의 기관장애가 발생할 수 있다.	Dengue is a viral disease transmitted by bite of mosquito infected by dengue viruses. It is one disease entity with different clinical presentations and often with unpredictable clinica evolution and outcome. Most patients recover following a self-limiting non severe clinical course like nausea vomiting, rash, aches and pains, but a small proportion progress to severe disease, mostly characterize…	0	0	0	0
1	세	A97.0			경고징후 없는 뎅기	Dengue without warning signs	1	0	0	0
		A97.0			경고징후 없는 뎅기출혈열	Dengue haemorrhagic fever without warning signs	1	0	0	0
		A97.0			뎅기열, 뎅기출혈열 1 및 2단계	Dengue fever(DF), Dengue haemorrhagic fever Grades 1 and 2	1	0	0	0
1	세	A97.1			경고징후 있는 뎅기	Dengue with warning signs	1	0	0	0
		A97.1		포함	경고 징후가 있는 뎅기출혈열	Dengue haemorrhagic fever with warning signs	1	0	0	0
		A97.1			임상경고징후 : 복부통증 또는 압통, 점막출혈, 무기력 및/또는 초조, 혈소판수의 급격한 감소, 혈색소의 증가 포함될 수 있는 기타 징후 : 지속적인 구토, 가시적 체액 축적, 간의 2cm 이상의 확대	Clinical warning signs are: abdominal pain or tenderness, mucosal bleeding, lethargy and/ or restlessness, rapid decrease in platelet count, increase in hematocrit. Other signs can include: persistent vomiting, visible fluid accumulation, liver enlargement more than 2 cm.	1	0	0	0
1	세	A97.2			심한 뎅기	Severe Dengue	1	0	0	0
		A97.2			다음 임상징후 포함 : 1. 쇼크로 이어지는 심한 혈장누출(뎅기쇼크증후군) 및/또는 호흡곤란을 동반한 체액축적, 2. 임상의사에 의해 평가된 심한 출혈, 3. 중증의 기관침범: 간기능검사시 AST 또는 ALT 1000이상, 중추신경계 의식장애(뇌염), 심근염, 신장염 같은 기타 기관의 침범	Clinical signs include : 1. Severe plasma leakage leading to shock(Dengue shock syndrome-DSS) and/ or fluid accumulation with respiratory distress, 2. Severe bleeding as evaluated by clinician, 3. Severe organ involvement: Liver AST or ALT>=1000, CNS:impaired consciousness (encephalitis), involvement of other organs, as myocarditis or nephritis	1	0	0	0
		A97.2			심한 뎅기열	Severe Dengue fever	1	0	0	0
		A97.2			심한 뎅기출혈열	Severe Dengue haemorrhagic fever	1	0	0	0
1	세	A97.9			상세불명의 뎅기열	Dengue, unspecified	1	0	0	0
		A97.9			뎅기열 [DF] NOS	Dengue fever [DF] NOS	1	0	0	0
1	소	A98			달리 분류되지 않은 기타 바이러스출혈열	Other viral haemorrhagic fevers, NEC	0	0	0	0
		A98		제외	뎅기출혈열(A97.-)	Dengue haemorrhagic fever(A97.-)	0	0	0	0
		A98		제외	치쿤구니아출혈열(A92.0)	Chikungunya haemorrhagic fever(A92.0)	0	0	0	0
1	세	A98.0			크리미아-콩고출혈열	Crimean-congo haemorrhagic fever	1	0	0	0
		A98.0			중앙아시아출혈열	Central Asian haemorrhagic fever	1	0	0	0
1	세	A98.1			옴스크출혈열	Omsk haemorrhagic fever	1	0	0	0
1	세	A98.2			키야사나삼림병	Kyasanur forest disease	1	0	0	0
1	세	A98.3			마르부르그바이러스병	Marburg virus disease	1	0	0	0
1	세	A98.4			에볼라바이러스병	Ebola virus disease	1	0	0	0
1	세	A98.5			신장증후군을 동반한 출혈열	Haemorrhagic fever with renal syndrome	1	0	0	0
		A98.5			러시아 출혈열	Russian haemorrhagic fever	1	0	0	0
		A98.5			신장증상를 동반한 한타바이러스병	Hantavirus disease with renal manifestations	1	0	0	0
		A98.5			유행성 신장병증	Nephropathia epidemica	1	0	0	0
		A98.5			유행성 출혈열	Epidemic haemorrhagic fever	1	0	0	0
		A98.5			한국형 출혈열	Korean haemorrhagic fever	1	0	0	0
		A98.5			한탄바이러스병	Hantaan virus disease	1	0	0	0
		A98.5		제외	한타바이러스(심장)-폐증후군(B33.4† J17.1*)	Hantavirus (cardio)-pulmonary syndrome(B33.4† J17.1*)	1	0	0	0
1	세	A98.8			기타 명시된 바이러스출혈열	Other specified viral haemorrhagic fevers	1	0	0	0
1	소	A99			상세불명의 바이러스출혈열	Unspecified viral haemorrhagic fever	1	0	0	0
1	중	B00-B09			피부 및 점막병변이 특징인 바이러스감염(B00-B09)	Viral infections characterized by skin and mucous membrane lesions(B00-B09)	0	0	0	0
1	소	B00			헤르페스바이러스[단순헤르페스] 감염	Herpesviral [herpes simplex] infections	0	0	0	0
		B00		제외	감마헤르페스바이러스단핵구증(B27.0)	Gammaherpesviral mononucleosis(B27.0)	0	0	0	0
		B00		제외	선천성 헤르페스바이러스감염(P35.2)	Congenital herpesviral infection(P35.2)	0	0	0	0
		B00		제외	항문생식기헤르페스바이러스감염(A60.-)	Anogenital herpesviral infection(A60.-)	0	0	0	0
		B00		제외	헤르프안지나(B08.5)	Herpangina(B08.5)	0	0	0	0
1	세	B00.0			헤르페스습진	Eczema herpeticum	1	0	0	0
		B00.0			카포시수두모양발진	Kaposi’s varicelliform eruption	1	0	0	0
1	세	B00.1			헤르페스바이러스 소수포피부염	Herpesviral vesicular dermatitis	1	0	0	0
		B00.1			얼굴단순헤르페스	Facialis herpes simplex	1	0	0	0
		B00.1			인체(알파)헤르페스바이러스2에 의한 귀의 소수포성 피부염	Vesicular dermatitis of ear due to human(alpha) herpesvirus 2	1	0	0	0
		B00.1			인체(알파)헤르페스바이러스2에 의한 입술의 소수포성 피부염	Vesicular dermatitis of lip due to human(alpha) herpesvirus 2	1	0	0	0
		B00.1			입술단순헤르페스	Labialis herpes simplex	1	0	0	0
1	세	B00.2			헤르페스바이러스 치은구내염 및 인두편도염	Herpesviral gingivostomatitis and pharyngotonsillitis	1	0	0	0
		B00.2			헤르페스바이러스인두염	Herpesviral pharyngitis	1	0	0	0
1	세	B00.3	+		헤르페스바이러스수막염(G02.0*)	Herpesviral meningitis(G02.0*)	1	0	0	0
1	세	B00.4	+		헤르페스바이러스뇌염(G05.1*)	Herpesviral encephalitis(G05.1*)	1	0	0	0
		B00.4	+		원숭이B병(G05.1*)	Simian B disease(G05.1*)	1	0	0	0
		B00.4	+		헤르페스바이러스수막뇌염(G05.1*)	Herpesviral meningoencephalitis(G05.1*)	1	0	0	0
1	세	B00.5			헤르페스바이러스눈병	Herpesviral ocular disease	0	0	0	0
2	세세	B00.50	+		홍채섬모체염(H22.0*)	Iridocyclitis(H22.0*)	1	1	0	0
		B00.50	+		전방포도막염(H22.0*)	Uveitis, anterior(H22.0*)	1	1	0	0
		B00.50	+		홍채염(H22.0*)	Iritis(H22.0*)	1	1	0	0
2	세세	B00.51	+		각막염(H19.1*)	Keratitis(H19.1*)	1	1	0	0
		B00.51	+		각막결막염(H19.1*)	Keratoconjunctivitis(H19.1*)	1	1	0	0
		B00.51	+		각막내피염(H19.1*)	Corneal endothelitis(H19.1*)	1	1	0	0
		B00.51	+		각막상피염(H19.1*)	Corneal epithelitis(H19.1*)	1	1	0	0
		B00.51	+		간질각막염(H19.1*)	Interstitial keratitis(H19.1*)	1	1	0	0
2	세세	B00.52	+		결막염(H13.1*)	Conjunctivitis(H13.1*)	1	1	0	0
2	세세	B00.58			눈의 기타 헤르페스바이러스병	Other herpesviral disease of eye	1	1	0	0
		B00.58	+		헤르페스바이러스성 눈꺼풀의 피부염(H03.1*)	Herpesviral dermatitis of eyelid(H03.1*)	1	1	0	0
2	세세	B00.59			눈의 상세불명의 헤르페스바이러스병	Unspecified herpesviral disease of eye	1	1	0	0
1	세	B00.7			파종성 헤르페스바이러스병	Disseminated herpesviral disease	1	0	0	0
		B00.7			헤르페스바이러스패혈증	Herpesviral sepsis	1	0	0	0
1	세	B00.8			기타 형태의 헤르페스바이러스감염	Other forms of herpesviral infection	1	0	0	0
		B00.8	+		헤르페스바이러스 간염† (K77.0*)	Herpesviral hepatitis† (K77.0*)	1	0	0	0
		B00.8	+		헤르페스바이러스 생인손† (L99.8*)	Herpesviral Whitlow† (L99.8*)	1	0	0	0
1	세	B00.9			상세불명의 헤르페스바이러스감염	Herpesviral infection, unspecified	1	0	0	0
		B00.9			단순헤르페스감염 NOS	Herpes simplex infection NOS	1	0	0	0
1	소	B01			수두	Varicella[chickenpox]	0	0	0	0
1	세	B01.0	+		수두수막염(G02.0*)	Varicella meningitis(G02.0*)	1	0	0	0
1	세	B01.1	+		수두뇌염(G05.1*)	Varicella encephalitis(G05.1*)	1	0	0	0
		B01.1	+		수두뇌척수염(G05.1*)	Varicella encephalomyelitis(G05.1*)	1	0	0	0
		B01.1	+		수두후뇌염(G05.1*)	Postchickenpox encephalitis(G05.1*)	1	0	0	0
1	세	B01.2	+		수두폐렴(J17.1*)	Varicella pneumonia(J17.1*)	1	0	0	0
1	세	B01.8			기타 합병증을 동반한 수두	Varicella with other complications	1	0	0	0
1	세	B01.9			합병증이 없는 수두	Varicella without complication	1	0	0	0
		B01.9			수두 NOS	Varicella NOS	1	0	0	0
1	소	B02			대상포진	Zoster [herpes zoster]	0	0	0	0
		B02		포함	대상포진	Shingles	0	0	0	0
		B02		포함	띠헤르페스	Zona	0	0	0	0
1	세	B02.0	+		대상포진뇌염(G05.1*)	Zoster encephalitis(G05.1*)	1	0	0	0
		B02.0	+		대상포진수막뇌염(G05.1*)	Zoster meningoencephalitis(G05.1*)	1	0	0	0
1	세	B02.1	+		대상포진수막염(G02.0*)	Zoster meningitis(G02.0*)	1	0	0	0
1	세	B02.2	+		기타 신경계통 침범을 동반한 대상포진	Zoster with other nervous system involvement	1	0	0	0
		B02.2	+		포진후 다발신경병증(G63.0*)	Postherpetic polyneuropathy(G63.0*)	1	0	0	0
		B02.2	+		포진후 삼차신경통(G53.0*)	Postherpetic trigeminal neuralgia(G53.0*)	1	0	0	0
		B02.2	+		포진후 슬신경절염(G53.0*)	Postherpetic geniculate ganglionitis(G53.0*)	1	0	0	0
1	세	B02.3			대상포진눈병	Zoster ocular disease	1	0	0	0
		B02.3	+		대상포진 각막결막염(H19.2*)	Zoster keratoconjunctivitis(H19.2*)	1	0	0	0
		B02.3	+		대상포진 각막염(H19.2*)	Zoster keratitis(H19.2*)	1	0	0	0
		B02.3	+		대상포진 결막염(H13.1*)	Zoster conjunctivitis(H13.1*)	1	0	0	0
		B02.3	+		대상포진 공막염(H19.0*)	Zoster scleritis(H19.0*)	1	0	0	0
		B02.3	+		대상포진 안검염(H03.1*)	Zoster blepharitis(H03.1*)	1	0	0	0
		B02.3	+		대상포진 홍채섬모체염(H22.0*)	Zoster iridocyclitis(H22.0*)	1	0	0	0
		B02.3	+		대상포진 홍채염(H22.0*)	Zoster iritis(H22.0*)	1	0	0	0
1	세	B02.7			파종성 대상포진	Disseminated zoster	1	0	0	0
1	세	B02.8			기타 합병증을 동반한 대상포진	Zoster with other complications	1	0	0	0
1	세	B02.9			합병증이 없는 대상포진	Zoster without complication	1	0	0	0
		B02.9			대상포진 NOS	Zoster NOS	1	0	0	0
1	소	B03			마마	Smallpox	1	0	0	0
1	소	B04			엠폭스	Mpox	1	0	0	0
		B04		포함	원숭이두창	Monkeypox	1	0	0	0
1	소	B05			홍역	Measles	0	0	0	0
		B05		포함	홍역	Morbilli	0	0	0	0
		B05		제외	아급성 경화성 범뇌염(A81.1)	Subacute sclerosing panencephalitis(A81.1)	0	0	0	0
1	세	B05.0	+		뇌염이 합병된 홍역(G05.1*)	Measles complicated by encephalitis(G05.1*)	1	0	0	0
		B05.0	+		홍역후뇌염(G05.1*)	Postmeasles encephalitis(G05.1*)	1	0	0	0
1	세	B05.1	+		수막염이 합병된 홍역(G02.0*)	Measles complicated by meningitis(G02.0*)	1	0	0	0
		B05.1	+		홍역후수막염(G02.0*)	Postmeasles meningitis(G02.0*)	1	0	0	0
1	세	B05.2	+		폐렴이 합병된 홍역(J17.1*)	Measles complicated by pneumonia(J17.1*)	1	0	0	0
		B05.2	+		홍역후폐렴(J17.1*)	Postmeasles pneumonia(J17.1*)	1	0	0	0
1	세	B05.3	+		중이염이 합병된 홍역(H67.1*)	Measles complicated by otitis media(H67.1*)	1	0	0	0
		B05.3	+		홍역후 중이염(H67.1*)	Postmeasles otitis media(H67.1*)	1	0	0	0
1	세	B05.4			장합병증이 동반된 홍역	Measles with intestinal complications	1	0	0	0
1	세	B05.8			기타 합병증을 동반한 홍역	Measles with other complications	1	0	0	0
		B05.8	+		홍역 각막염 및 각막결막염(H19.2*)	Measles keratitis and keratoconjunctivitis(H19.2*)	1	0	0	0
1	세	B05.9			합병증 없는 홍역	Measles without complication	1	0	0	0
		B05.9			홍역 NOS	Measles NOS	1	0	0	0
1	소	B06			풍진	Rubella [German measles]	0	0	0	0
		B06		제외	선천풍진(P35.0)	Congenital rubella(P35.0)	0	0	0	0
1	세	B06.0	+		신경학적 합병증을 동반한 풍진	Rubella with neurological complications	1	0	0	0
		B06.0	+		풍진 뇌염(G05.1*)	Rubella encephalitis(G05.1*)	1	0	0	0
		B06.0	+		풍진 수막뇌염(G05.1*)	Rubella meningoencephalitis(G05.1*)	1	0	0	0
		B06.0	+		풍진 수막염(G02.0*)	Rubella meningitis(G02.0*)	1	0	0	0
1	세	B06.8			기타 합병증을 동반한 풍진	Rubella with other complications	1	0	0	0
		B06.8	+		풍진관절염(M01.4*)	Rubella arthritis(M01.4*)	1	0	0	0
		B06.8	+		풍진폐렴(J17.1*)	Rubella pneumonia(J17.1*)	1	0	0	0
1	세	B06.9			합병증이 없는 풍진	Rubella without complication	1	0	0	0
		B06.9			풍진 NOS	Rubella NOS	1	0	0	0
1	소	B07			바이러스사마귀	Viral warts	1	0	0	0
		B07			단순사마귀	Simplex verruca	1	0	0	0
		B07			보통사마귀	Vulgaris verruca	1	0	0	0
		B07		제외	방광의 유두종(D41.4)	Papilloma of bladder(D41.4)	1	0	0	0
		B07		제외	자궁경부의 유두종(D26.0)	Papilloma of cervix(D26.0)	1	0	0	0
		B07		제외	항문생식기(성병성) 사마귀(A63.0)	Anogenital(venereal)warts(A63.0)	1	0	0	0
		B07		제외	후두의 유두종(D14.1)	Papilloma of larynx(D14.1)	1	0	0	0
1	소	B08			달리 분류되지 않은 피부 및 점막병변이 특징인 기타 바이러스감염	Other viral infections characterized by skin and mucous membrane lesions, NEC	0	0	0	0
		B08		제외	소수포성 구내염바이러스병(A93.88)	Vesicular stomatitis virus disease(A93.88)	0	0	0	0
1	세	B08.0			기타 오르토폭스바이러스감염	Other orthopoxvirus infections	1	0	0	0
		B08.0			우두	Cowpox	1	0	0	0
		B08.0			양아구창바이러스질환	Orf virus disease	1	0	0	0
		B08.0			거짓우두[젖짜는 사람의 결절]	Pseudocowpox [milker’s node]	1	0	0	0
		B08.0			우두	Vaccinia	1	0	0	0
		B08.0		제외	엠폭스(B04)	Mpox	1	0	0	0
1	세	B08.1			전염성 물렁종	Molluscum contagiosum	1	0	0	0
1	세	B08.2			돌발발진[제6병]	Exanthema subitum [sixth disease]	1	0	0	0
1	세	B08.3			감염성 홍반[제5병]	Erythema infectiosum [fifth disease]	1	0	0	0
1	세	B08.4			발진을 동반한 엔테로바이러스소수포구내염	Enteroviral vesicular stomatitis with exanthem	1	0	0	0
		B08.4			수족구병	Hand, foot and mouth disease	1	0	0	0
1	세	B08.5			엔테로바이러스소수포인두염	Enteroviral vesicular pharyngitis	1	0	0	0
		B08.5			헤르프안지나	Herpangina	1	0	0	0
1	세	B08.8			기타 명시된 피부 및 점막병변이 특징인 바이러스감염	Other specified viral infections characterized by skin and mucous membrane lesions	1	0	0	0
		B08.8			야바폭스바이러스병	Yaba pox virus disease	1	0	0	0
		B08.8			엔테로바이러스 림프결절성 인두염	Enteroviral lymphonodular pharyngitis	1	0	0	0
		B08.8			족구병	Foot and mouth disease	1	0	0	0
		B08.8			타나폭스바이러스병	Tanapox virus disease	1	0	0	0
1	소	B09			피부 및 점막병변이 특징인 상세불명의 바이러스감염	Unspecified viral infection characterized by skin and mucous membrane lesions	1	0	0	0
		B09			바이러스발진 NOS	Viral exanthema NOS	1	0	0	0
		B09			바이러스점막진 NOS	Viral enanthema NOS	1	0	0	0
1	중	B15-B19			바이러스간염(B15-B19)	Viral hepatitis(B15-B19)	0	0	0	0
		B15-B19		제외	바이러스간염의 후유증(B94.2)	Sequelae of viral hepatitis(B94.2)	0	0	0	0
		B15-B19		제외	거대세포바이러스간염(B25.1)	Cytomegaloviral hepatitis(B25.1)	0	0	0	0
		B15-B19		제외	헤르페스바이러스[단순헤르페스] 간염(B00.8)	Herpesviral [herpes simplex] hepatitis(B00.80)	0	0	0	0
		B15-B19			수혈후 간염이 발생한 경우 약물의 분류를 원한다면, 부가분류코드(ⅩⅩ장)를 사용할	Use additional code (Chapter XX), if desired, to identify drug, if post-transfusion hepatitis	0	0	0	0
1	소	B15			급성 A형간염	Acute hepatitis A	0	0	0	0
1	세	B15.0			간성 혼수가 있는 A형간염	Hepatitis A with hepatic coma	1	0	0	0
1	세	B15.9			간성 혼수가 없는 A형간염	Hepatitis A without hepatic coma	1	0	0	0
		B15.9			A형간염(급성)(바이러스성) NOS	Hepatitis A (acute)(viral) NOS	1	0	0	0
1	소	B16			급성 B형간염	Acute hepatitis B	0	0	0	0
1	세	B16.0			간성 혼수가 있는 델타-병원체(동시감염)를 가진 급성 B형간염	Acute hepatitis B with delta-agent(coinfection) with hepatic coma	1	0	0	0
1	세	B16.1			간성 혼수가 없는 델타-병원체(동시감염)를 가진 급성 B형간염	Acute hepatitis B with delta-agent(coinfection) without hepatic coma	1	0	0	0
1	세	B16.2			간성 혼수가 있고 델타-병원체가 없는 급성 B형간염	Acute hepatitis B without delta- agent with hepatic coma	1	0	0	0
1	세	B16.9			간성 혼수가 없고 델타-병원체도 없는 급성 B형간염	Acute hepatitis B without delta- agent and without hepatic coma	1	0	0	0
		B16.9			급성 B형 간염(바이러스성) NOS	Acute hepatitis B (viral) NOS	1	0	0	0
1	소	B17			기타 급성 바이러스간염	Other acute viral hepatitis	0	0	0	0
1	세	B17.0			만성 B형간염에서의 급성 델타(중복)감염	Acute delta-(super)infection in chronic hepatitis B	1	0	0	0
1	세	B17.1			급성 C형간염	Acute hepatitis C	1	0	0	0
1	세	B17.2			급성 E형간염	Acute hepatitis E	1	0	0	0
1	세	B17.8			기타 명시된 급성 바이러스간염	Other specified acute viral hepatitis	1	0	0	0
		B17.8			달리 분류되지 않은 비A비B형간염(급성)(바이러스성)	Hepatitis non-A non-B (acute)(viral) NEC	1	0	0	0
1	세	B17.9			상세불명의 급성 바이러스간염	Acute viral hepatitis, unspecified	1	0	0	0
		B17.9			급성 간염 NOS	Acute Hepatitis NOS	1	0	0	0
		B17.9			급성 감염성 간염 NOS	Acute infectious hepatitis NOS	1	0	0	0
1	소	B18			만성 바이러스간염	Chronic viral hepatitis	0	0	0	0
		B18		주	다음의 5단위 세분류는 면역관용기 여부를 표기하기 위해 B18.0-B18.1에 사용한다		0	0	0	0
		B18		주	0 면역관용기	0 immune-tolerant phase	0	0	0	0
		B18		주	9 기타 및 상세불명의 기간	9 other and unspecified phase	0	0	0	0
1	세	B18.0			델타-병원체가 있는 만성 바이러스B형간염	Chronic viral hepatitis B with delta-agent	0	0	0	0
2	세세	B18.00			델타-병원체가 있는 만성 바이러스B형간염, 면역관용기	Chronic viral hepatitis B with delta-agent, immune-tolerant phase	1	0	0	0
2	세세	B18.09			델타-병원체가 있는 만성 바이러스B형간염, 기타 및 상세불명의 기간	Chronic viral hepatitis B with delta-agent, other and unspecified phase	1	0	0	0
1	세	B18.1			델타-병원체가 없는 만성 바이러스B형간염	Chronic viral hepatitis B without delta-agent	0	0	0	0
		B18.1			B형 간염(바이러스성) NOS	Hepatitis B (viral) NOS	0	0	0	0
2	세세	B18.10			델타-병원체가 없는 만성 바이러스B형간염, 면역관용기	Chronic viral hepatitis B without delta-agent, immune-tolerant phase	1	0	0	0
		B18.10			B형 간염(바이러스성) NOS, 면역관용기	Hepatitis B (viral) NOS, immune-tolerant phase	1	0	0	0
2	세세	B18.19			델타-병원체가 없는 만성 바이러스B형간염, 기타 및 상세불명의 기간	Chronic viral hepatitis B without delta-agent, other and unspecified phase	1	0	0	0
		B18.19			B형 간염(바이러스성) NOS, 기타 및 상세불명의 기간	Hepatitis B (viral) NOS, other and unspecified phase	1	0	0	0
1	세	B18.2			만성 바이러스C형간염	Chronic viral hepatitis C	1	0	0	0
1	세	B18.8			기타 만성 바이러스간염	Other chronic viral hepatitis	1	0	0	0
1	세	B18.9			상세불명의 만성 바이러스간염	Chronic viral hepatitis, unspecified	1	0	0	0
1	소	B19			상세불명의 바이러스간염	Unspecified viral hepatitis	0	0	0	0
1	세	B19.0			간성 혼수가 있는 상세불명의 바이러스간염	Unspecified viral hepatitis with hepatic coma	1	0	0	0
1	세	B19.9			간성 혼수가 없는 상세불명의 바이러스간염	Unspecified viral hepatitis without hepatic coma	1	0	0	0
		B19.9			바이러스간염 NOS	Viral hepatitis NOS	1	0	0	0
1	중	B20-B24			사람면역결핍바이러스병(B20-B24)	Human immunodeficiency virus[HIV] disease(B20-B24)	0	0	0	0
		B20-B24		제외	무증상 사람면역결핍바이러스감염상태(Z21)	Asymptomatic human immunodeficiency virus[HIV] infection status(Z21)	0	0	0	0
		B20-B24		제외	임신, 출산 및 산후기에 합병된 사람면역결핍바이러스병(O98.7)	Human immunodeficiency virus [HIV] disease complicating pregnancy, childbirth and the puerperium(O98.7)	0	0	0	0
1	소	B20			감염성 및 기생충성 질환을 유발한 사람면역결핍바이러스병	Human immunodeficiency virus [HIV] disease resulting in infectious and parasitic diseases	0	0	0	0
		B20		제외	급성 사람면역결핍바이러스감염증후군(B23.0)	Acute HIV infection syndrome(B23.0)	0	0	0	0
1	세	B20.0			마이코박테리아감염을 유발한 사람면역결핍바이러스병	HIV disease resulting in mycobacterial infection	1	0	0	0
		B20.0			결핵을 유발한 사람면역결핍바이러스병	HIV disease resulting in tuberculosis	1	0	0	0
1	세	B20.1			기타 세균감염을 유발한 사람면역결핍바이러스병	HIV disease resulting in other bacterial infections	1	0	0	0
1	세	B20.2			거대세포바이러스병을 유발한 사람면역결핍바이러스병	HIV disease resulting in cytomegaloviral disease	1	0	0	0
1	세	B20.3			기타 바이러스감염을 유발한 사람면역결핍바이러스병	HIV disease resulting in other viral infections	1	0	0	0
1	세	B20.4			칸디다증을 유발한 사람면역결핍바이러스병	HIV disease resulting in candidiasis	1	0	0	0
1	세	B20.5			기타 진균증을 유발한 사람면역결핍바이러스병	HIV disease resulting in other mycoses	1	0	0	0
1	세	B20.6			폐포자충폐렴을 유발한 사람면역결핍바이러스병	HIV disease resulting in Pneumocystis jirovecii pneumonia	1	0	0	0
		B20.6			폐포자충폐렴을 유발한 사람면역결핍바이러스병	HIV disease resulting in Pneumocystis carinii pneumonia	1	0	0	0
1	세	B20.7			다발감염을 유발한 사람면역결핍바이러스병	HIV disease resulting in multiple infections	1	0	0	0
1	세	B20.8			기타 감염성 및 기생충성 질환을 유발한 사람면역결핍바이러스병	HIV disease resulting in other infectious and parasitic diseases	1	0	0	0
1	세	B20.9			상세불명의 감염성 또는 기생충성 질환을 유발한 사람면역결핍바이러스병	HIV disease resulting in unspecified infectious or parasitic disease	1	0	0	0
		B20.9			감염을 유발한 사람면역결핍바이러스병 NOS	HIV disease resulting in infection NOS	1	0	0	0
1	소	B21			악성 신생물을 유발한 사람면역결핍바이러스병	Human immunodeficiency virus [HIV] disease resulting in malignant neoplasms	0	0	0	0
1	세	B21.0			카포시육종을 유발한 사람면역결핍바이러스병	HIV disease resulting in Kaposi’s sarcoma	1	0	0	0
1	세	B21.1			버킷림프종을 유발한 사람면역결핍바이러스병	HIV disease resulting in Burkitt lymphoma	1	0	0	0
1	세	B21.2			기타 유형의 비호지킨림프종을 유발한 사람면역결핍바이러스병	HIV disease resulting in other types of non-Hodgkin lymphoma	1	0	0	0
1	세	B21.3			림프성, 조혈성 및 관련 조직의 기타 악성 신생물을 유발한 사람면역결핍바이러스병	HIV disease resulting in other malignant neoplasms of lymphoid, haematopoietic and related tissue	1	0	0	0
1	세	B21.7			다발성 악성 신생물을 유발한 사람면역결핍바이러스병	HIV disease resulting in multiple malignant neoplasms	1	0	0	0
1	세	B21.8			기타 악성 신생물을 유발한 사람면역결핍바이러스병	HIV disease resulting in other malignant neoplasms	1	0	0	0
1	세	B21.9			상세불명의 악성 신생물을 유발한 사람면역결핍바이러스병	HIV disease resulting in unspecified malignant neoplasm	1	0	0	0
1	소	B22			기타 명시된 질환을 유발한 사람면역결핍바이러스병	Human immunodeficiency virus [HIV] disease resulting in other specified diseases	0	0	0	0
1	세	B22.0			뇌병증을 유발한 사람면역결핍바이러스병	HIV disease resulting in encephalopathy	1	0	0	0
		B22.0			사람면역결핍바이러스치매	HIV dementia	1	0	0	0
1	세	B22.1			림프성 간질폐렴을 유발한 사람면역결핍바이러스병	HIV disease resulting in lymphoid interstitial pneumonitis	1	0	0	0
		B22.2			성장장애를 유발한 사람면역결핍바이러스병	HIV disease resulting in failure to thrive	1	0	0	0
1	세	B22.2			소모증후군을 유발한 사람면역결핍바이러스병	HIV disease resulting in wasting syndrome	1	0	0	0
		B22.2			슬림병	Slim disease	1	0	0	0
1	세	B22.7			달리 분류된 다발성 질환을 유발한 사람면역결핍바이러스병	HIV disease resulting in multiple diseases classified elsewhere	1	0	0	0
		B22.7		주	이 항목을 사용하기 위하여서는 제Ⅱ권에 소개된 질병 및 사망 분류준칙과 지침을 참조하여야 한다.	For use of this category, reference should be made to the morbidity or mortality coding rules and guidelines in Volume 2.	1	0	0	0
1	소	B23			기타 병태를 유발한 사람면역결핍바이러스병	Human immunodeficiency virus [HIV] disease resulting in other conditions	0	0	0	0
1	세	B23.0			급성 사람면역결핍바이러스감염증후군	Acute HIV infection syndrome	1	0	0	0
1	세	B23.1			(지속성) 전신림프선병증을 유발한 사람면역결핍바이러스병	HIV disease resulting in (persistent) generalized lymphadenopathy	1	0	0	0
1	세	B23.2			달리 분류되지 않은 혈액학적 및 면역학적 이상을 유발한 사람면역결핍바이러스병	HIV disease resulting in haematological and immunological abnormalities, NEC	1	0	0	0
1	세	B23.8			기타 명시된 병태를 유발한 사람면역결핍바이러스병	HIV disease resulting in other specified conditions	1	0	0	0
1	소	B24			상세불명의 사람면역결핍바이러스병	Unspecified human immunodeficiency virus [HIV] disease	1	0	0	0
		B24			에이즈-관련복합 NOS	AIDS-related complex [ARC] NOS	1	0	0	0
		B24			후천면역결핍증후군 NOS	Immunodeficiency syndrome [AIDS] NOS	1	0	0	0
1	중	B25-B34			기타 바이러스질환(B25-B34)	Other viral diseases(B25-B34)	0	0	0	0
1	소	B25			거대세포바이러스병	Cytomegaloviral disease	0	0	0	0
		B25		제외	거대세포바이러스단핵구증(B27.1)	Cytomegaloviral mononucleosis(B27.1)	0	0	0	0
		B25		제외	선천성 거대세포바이러스감염(P35.1)	Congenital cytomegalovirus infection(P35.1)	0	0	0	0
		B25		제외	거대세포바이러스 위장염 (A08.32)	Cytomegaloviral gastroenteritis(A08.32)	0	0	0	0
1	세	B25.0	+		거대세포바이러스폐렴(J17.1*)	Cytomegaloviral pneumonitis(J17.1*)	1	0	0	0
1	세	B25.1	+		거대세포바이러스간염(K77.0*)	Cytomegaloviral hepatitis(K77.0*)	1	0	0	0
1	세	B25.2	+		거대세포바이러스췌장염(K87.1*)	Cytomegaloviral pancreatitis(K87.1*)	1	0	0	0
1	세	B25.8			기타 거대세포바이러스병	Other cytomegaloviral diseases	1	0	0	0
1	세	B25.9			상세불명의 거대세포바이러스병	Cytomegaloviral disease, unspecified	1	0	0	0
1	소	B26			볼거리	Mumps	0	0	0	0
		B26		포함	감염성 이하선염	Infectious parotitis	0	0	0	0
		B26		포함	유행성 이하선염	Epidemic parotitis	0	0	0	0
1	세	B26.0	+		볼거리고환염(N51.1*)	Mumps orchitis(N51.1*)	1	0	0	0
1	세	B26.1	+		볼거리수막염(G02.0*)	Mumps meningitis(G02.0*)	1	0	0	0
1	세	B26.2	+		볼거리뇌염(G05.1*)	Mumps encephalitis(G05.1*)	1	0	0	0
1	세	B26.3	+		볼거리췌장염(K87.1*)	Mumps pancreatitis(K87.1*)	1	0	0	0
1	세	B26.8			기타 합병증이 있는 볼거리	Mumps with other complication	1	0	0	0
		B26.8	+		볼거리 관절염(M01.5*)	Mumps arthritis(M01.5*)	1	0	0	0
		B26.8	+		볼거리 다발신경병증(G63.0*)	Mumps polyneuropathy(G63.0*)	1	0	0	0
		B26.8	+		볼거리 신장염(N08.0*)	Mumps nephritis(N08.0*)	1	0	0	0
		B26.8	+		볼거리 심근염(I41.1*)	Mumps myocarditis(I41.1*)	1	0	0	0
1	세	B26.9			합병증 없는 볼거리	Mumps without complication	1	0	0	0
		B26.9			볼거리 NOS	Mumps NOS	1	0	0	0
		B26.9			볼거리이하선염 NOS	Mumps parotitis NOS	1	0	0	0
1	소	B27			감염성 단핵구증	Infectious mononucleosis	0	0	0	0
		B27		포함	단핵구성 안지나	Monocytic angina	0	0	0	0
		B27		포함	선열	Glandular fever	0	0	0	0
		B27		포함	파이퍼병	Pfeiffer’s disease	0	0	0	0
1	세	B27.0			감마헤르페스바이러스단핵구증	Gammaherpesviral mononucleosis	1	0	0	0
		B27.0			엡스타인-바바이러스에 의한 단핵구증	Mononucleosis due to Epstein-barr virus	1	0	0	0
1	세	B27.1			거대세포바이러스단핵구증	Cytomegaloviral mononucleosis	1	0	0	0
1	세	B27.8			기타 감염성 단핵구증	Other infectious mononucleosis	1	0	0	0
1	세	B27.9			상세불명의 감염성 단핵구증	Infectious mononucleosis, unspecified	1	0	0	0
1	소	B30			바이러스결막염	Viral conjunctivitis	0	0	0	0
		B30		제외	대상포진눈병(B02.3)	Zoster ocular disease(B02.3)	0	0	0	0
		B30		제외	헤르페스바이러스[단순헤르페스] 눈병(B00.5-)	Herpesviral [herpes simplex] ocular disease(B00.5-)	0	0	0	0
1	세	B30.0	+		아데노바이러스에 의한 각막결막염(H19.2*)	Keratoconjunctivitis due to adenovirus(H19.2*)	1	0	0	0
		B30.0	+		유행성 각막결막염(H19.2*)	Epidemic keratoconjunctivitis(H19.2*)	1	0	0	0
		B30.0	+		조선소눈병(H19.2*)	Shipyard eye(H19.2*)	1	0	0	0
1	세	B30.1	+		아데노바이러스에 의한 결막염(H13.1*)	Conjunctivitis due to adenovirus(H13.1*)	1	0	0	0
		B30.1	+		급성 아데노바이러스소포성 결막염(H13.1*)	Acute adenoviral follicular conjunctivitis(H13.1*)	1	0	0	0
		B30.1	+		수영장결막염(H13.1*)	Swimming-pool conjunctivitis(H13.1*)	1	0	0	0
1	세	B30.2			바이러스인두결막염	Viral pharyngoconjunctivitis	1	0	0	0
1	세	B30.3	+		급성 유행성 출혈성 결막염(엔테로바이러스)(H13.1*)	Acute epidemic haemorrhagic conjunctivitis (enteroviral)(H13.1*)	1	0	0	0
		B30.3	+		엔테로바이러스70형에 의한 결막염(H13.1*)	Conjunctivitis due to enterovirus 70(H13.1*)	1	0	0	0
		B30.3	+		출혈성 결막염(급성)(유행성)(H13.1*)	Haemorrhagic conjunctivitis (acute)(epidemic)(H13.1*)	1	0	0	0
		B30.3	+		콕사키바이러스24형에 의한 결막염(H13.1*)	Conjunctivitis due to coxsackievirus 24(H13.1*)	1	0	0	0
1	세	B30.8	+		기타 바이러스결막염(H13.1*)	Other viral conjunctivitis(H13.1*)	1	0	0	0
		B30.8	+		뉴캐슬결막염(H13.1*)	Newcastle conjunctivitis(H13.1*)	1	0	0	0
1	세	B30.9			상세불명의 바이러스결막염	Viral conjunctivitis, unspecified	1	0	0	0
1	소	B33			달리 분류되지 않은 기타 바이러스질환	Other viral diseases, NEC	0	0	0	0
1	세	B33.0			유행성 근통	Epidemic myalgia	1	0	0	0
		B33.0			보른홀름병	Bornholm disease	1	0	0	0
1	세	B33.1			로스강병	Ross River disease	1	0	0	0
		B33.1			로스강열	Ross River fever	1	0	0	0
		B33.1			유행성 다발관절염 및 발진	Epidemic polyarthritis and exanthema	1	0	0	0
1	세	B33.2			바이러스심장염	Viral carditis	1	0	0	0
1	세	B33.3			달리 분류되지 않은 레트로바이러스감염	Retrovirus infections, NEC	1	0	0	0
		B33.3			레트로바이러스감염 NOS	Retrovirus infection NOS	1	0	0	0
1	세	B33.4	+		한타바이러스(심)-폐증후군(J17.1*)	Hantavirus (cardio)-pulmonary syndrome [HPS][HCPS](J17.1*)	1	0	0	0
		B33.4	+		폐증상을 동반한 한타바이러스(J17.1*)	Hantavirus disease with pulmonary manifestations(J17.1*)	1	0	0	0
		B33.4	+		신놈브레(이름없는)바이러스병(J17.1*)	Sin Nombre virus disease(J17.1*)	1	0	0	0
		B33.4			필요시, 안데스, 베이유 및 블랙크릭캐널 한타바이러스에 의해 야기된 한타바이러스심폐증후군에 수반된 신부전을 분류하려면 부가분류코드(N17.9)를 사용할 것	Use additional code (N17.9), if desired, to identify any renal failure associated with HPS caused by the Andes, Bayou and Black Creek Canal hantavirus aetiologies.	1	0	0	0
		B33.4		제외	신장증상을 동반한 출혈열(A98.5† N08.0*)	Haemorrhagic fever with renal manifestations(A98.5† N08.0*)	1	0	0	0
1	세	B33.8			기타 명시된 바이러스질환	Other specified viral diseases	1	0	0	0
1	소	B34			상세불명 부위의 바이러스감염	Viral infection of unspecified site	0	0	0	0
		B34		제외	거대세포바이러스병 NOS(B25.9)	Cytomegaloviral disease NOS(B25.9)	0	0	0	0
		B34		제외	헤르페스바이러스[단순헤르페스]감염 NOS(B00.9)	Herpesvirus [herpes simplex] infection NOS(B00.9)	0	0	0	0
		B34		제외	레트로바이러스감염 NOS(B33.3)	Retrovirus infection NOS(B33.3)	0	0	0	0
		B34		제외	다른 장에 분류된 질환의 원인으로서 바이러스병원체(B97.-)	Viral agents as the cause of diseases classified to other chapters(B97.-)	0	0	0	0
1	세	B34.0			상세불명 부위의 아데노바이러스감염	Adenovirus infection, unspecified site	1	0	0	0
1	세	B34.1			상세불명 부위의 엔테로바이러스감염	Enterovirus infection, unspecified site	1	0	0	0
		B34.1			에코바이러스감염 NOS	Echovirus infection NOS	1	0	0	0
		B34.1			콕사키바이러스감염 NOS	Coxsackievirus infection NOS	1	0	0	0
1	세	B34.2			상세불명 부위의 코로나바이러스감염	Coronavirus infection, unspecified site	0	0	0	0
2	세세	B34.20			중동호흡기증후군[MERS]	Middle east respiratory syndrome [MERS]	1	1	0	0
2	세세	B34.28			상세불명 부위의 기타 코로나바이러스감염	Other coronavirus infection, unspecified site	1	1	0	0
		B34.28		제외	중증급성호흡증후군(U04.9)	SARS [Severe Acute Respiratory Syndrome](U04.9)	1	0	0	0
		B34.28		제외	바이러스가 확인된 코로나19(U07.1)	COVID-19, virus identified(U07.1)	1	0	0	0
		B34.28		제외	바이러스가 확인되지 않은 코로나19(U07.2)	COVID-19, virus not identified(U07.2)	1	0	0	0
1	세	B34.3			상세불명 부위의 파르보바이러스감염	Parvovirus infection, unspecified site	1	0	0	0
1	세	B34.4			상세불명 부위의 파포바바이러스감염	Papovavirus infection, unspecified site	1	0	0	0
1	세	B34.8			상세불명 부위의 기타 바이러스감염	Other viral infections of unspecified site	0	0	0	0
2	세세	B34.80			상세불명 부위의 엡스타인-바 바이러스 감염	Ebstein-Bar viral infection of unspecified site	1	1	0	0
		B34.80		제외	다른장에 분류된 질환의 원인으로서의 엡스타인-바 바이러스 (B97.80)	Ebstein-Bar virus as the cause of diseases classified to other chapters(B97.80)	1	1	0	0
2	세세	B34.88			상세불명 부위의 기타 바이러스감염	Other viral infections of unspecified site	1	1	0	0
1	세	B34.9			상세불명의 바이러스감염	Viral infection, unspecified	1	0	0	0
		B34.9			바이러스혈증 NOS	Viraemia NOS	1	0	0	0
1	중	B35-B49			진균증(B35-B49)	Mycoses(B35-B49)	0	0	0	0
		B35-B49		제외	유기물먼지에 의한 과민성 폐렴(J67.-)	Hypersensitivity pneumonitis due to organic dust(J67.-)	0	0	0	0
		B35-B49		제외	마이코시스 풍고이데스(C84.0)	Mycosis fungoides(C84.0)	0	0	0	0
1	소	B35			백선증	Dermatophytosis	0	0	0	0
		B35		포함	B36.-의 것을 제외한 모든 유형의 백선	Tinea, any type except those in B36.-	0	0	0	0
		B35		포함	표피사상균, 소포자균 및 트리코피톤 종(種)에 의한 감염	Infections due to species of Epidermophyton, Microsporum and Trichophyton	0	0	0	0
		B35		포함	황선	Favus	0	0	0	0
1	세	B35.0			수염 및 두피 백선	Tinea barbae and tinea capitis	1	0	0	0
		B35.0			독창(禿瘡)	Kerion	1	0	0	0
		B35.0			두피백선증	Scalp ringworm	1	0	0	0
		B35.0			진균성 모창	Sycosis, mycotic	1	0	0	0
		B35.0			턱수염백선증	Beard ringworm	1	0	0	0
1	세	B35.1			손발톱백선	Tinea unguium	1	0	0	0
		B35.1			손발톱백선증	Ringworm of nails	1	0	0	0
		B35.1			손발톱의 백선증	Dermatophytosis of nail	1	0	0	0
		B35.1			손발톱진균증	Onychomycosis	1	0	0	0
		B35.1			피부사상균손발톱염	Dermatophytic onychia	1	0	0	0
1	세	B35.2			손백선	Tinea manuum	1	0	0	0
		B35.2			손백선증	Hand ringworm	1	0	0	0
		B35.2			손의 백선증	Dermatophytosis of hand	1	0	0	0
1	세	B35.3			발백선	Tinea pedis	1	0	0	0
		B35.3			무좀	Athlete’s foot	1	0	0	0
		B35.3			발백선	Foot ringworm	1	0	0	0
		B35.3			발의 백선증	Dermatophytosis of foot	1	0	0	0
1	세	B35.4			체부백선	Tinea corporis	1	0	0	0
		B35.4			몸의 백선증	Ringworm of the body	1	0	0	0
1	세	B35.5			와상백선	Tinea imbricata	1	0	0	0
		B35.5			와상백선	Tokelau	1	0	0	0
1	세	B35.6			사타구니백선	Tinea inguinalis [Tinea cruris]	1	0	0	0
		B35.6			도비가려움	Dhobi itch	1	0	0	0
		B35.6			사타구니백선	Jock itch	1	0	0	0
		B35.6			사타구니백선증	Groin ringworm	1	0	0	0
1	세	B35.8			기타 피부백선증	Other dermatophytoses	1	0	0	0
		B35.8			육아종성 백선증	Granulomatous dermatophytosis	1	0	0	0
		B35.8			파종성 백선증	Disseminated dermatophytosis	1	0	0	0
1	세	B35.9			상세불명의 백선증	Dermatophytosis, unspecified	1	0	0	0
		B35.9			백선 NOS	Ringworm NOS	1	0	0	0
1	소	B36			기타 표재성 진균증	Other superficial mycoses	0	0	0	0
1	세	B36.0			어루러기	Pityriasis versicolor	1	0	0	0
		B36.0			어루러기	Tinea versicolor	1	0	0	0
		B36.0			황색백선	Tinea flava	1	0	0	0
1	세	B36.1			흑색 백선	Tinea nigra	1	0	0	0
		B36.1			손바닥흑색각막진균증	Keratomycosis nigricans palmaris	1	0	0	0
		B36.1			흑색소포자균증	Microsporosis nigra	1	0	0	0
		B36.1			흑색잔비늘증	Pityriasis nigra	1	0	0	0
1	세	B36.2			백색털결절진균증	White piedra	1	0	0	0
		B36.2			백색백선	Tinea blanca	1	0	0	0
1	세	B36.3			흑색털결절진균증	Black piedra	1	0	0	0
1	세	B36.8			기타 명시된 표재성 진균증	Other specified superficial mycoses	1	0	0	0
1	세	B36.9			상세불명의 표재성 진균증	Superficial mycosis, unspecified	1	0	0	0
1	소	B37			칸디다증	Candidiasis	0	0	0	0
		B37		포함	모닐리아증	Moniliasis	0	0	0	0
		B37		포함	칸디다증	Candidosis	0	0	0	0
		B37		제외	신생아칸디다증(P37.5)	Neonatal candidiasis(P37.5)	0	0	0	0
1	세	B37.0			칸디다구내염	Candidal stomatitis	1	0	0	0
		B37.0			구강아구창	Oral thrush	1	0	0	0
1	세	B37.1			폐칸디다증	Pulmonary candidiasis	1	0	0	0
1	세	B37.2			피부 및 손발톱 칸디다증	Candidiasis of skin and nail	1	0	0	0
		B37.2			칸디다손발톱염	Candidal onychia	1	0	0	0
		B37.2			칸디다손발톱주위염	Candidal paronychia	1	0	0	0
		B37.2		제외	기저귀[냅킨]피부염(L22)	Diaper [napkin] dermatitis(L22)	1	0	0	0
1	세	B37.3	+		외음 및 질의 칸디다증(N77.1*)	Candidiasis of vulva and vagina(N77.1*)	1	0	0	0
		B37.3	+		모닐리아외음질염(N77.1*)	Monilial vulvovaginitis(N77.1*)	1	0	0	0
		B37.3	+		질아구창(N77.1*)	Vaginal thrush(N77.1*)	1	0	0	0
		B37.3	+		칸디다외음질염(N77.1*)	Candidal vulvovaginitis(N77.1*)	1	0	0	0
1	세	B37.4			기타 비뇨생식기 부위의 칸디다증	Candidiasis of other urogenital sites	0	0	0	0
2	세세	B37.40	+		칸디다 요도염(N37.0*)	Candidal urethritis(N37.0*)	1	1	0	0
2	세세	B37.41	+		칸디다귀두염(N51.2*)	Candidal balanitis(N51.2*)	1	1	0	0
2	세세	B37.48			기타 비뇨생식기 부위의 칸디다증	Other urogenital candidiasis	1	1	0	0
		B37.48			칸디다 방광염	Candidal cystitis	1	1	0	0
1	세	B37.5	+		칸디다수막염(G02.1*)	Candidal meningitis(G02.1*)	1	0	0	0
1	세	B37.6	+		칸디다심내막염(I39.8*)	Candidal endocarditis(I39.8*)	1	0	0	0
1	세	B37.7			칸디다패혈증	Candidal sepsis	1	0	0	0
		B37.7			칸디다혈증	Candidemia	1	0	0	1
1	세	B37.8			기타 부위의 칸디다증	Candidiasis of other sites	0	0	0	0
2	세세	B37.80			칸디다식도염	Candidal esophagitis	1	1	0	0
2	세세	B37.88			기타 부위의 칸디다증	Other sites of candidiasis	1	1	0	0
		B37.88			칸디다입술염	Candidal cheilitis	1	1	0	0
		B37.88			칸디다장염	Candidal enteritis	1	1	0	0
1	세	B37.9			상세불명의 칸디다증	Candidiasis, unspecified	1	0	0	0
		B37.9			아구창 NOS	Thrush NOS	1	0	0	0
1	소	B38			콕시디오이데스진균증	Coccidioidomycosis	0	0	0	0
1	세	B38.0			급성 폐콕시디오이데스진균증	Acute pulmonary coccidioidomycosis	1	0	0	0
1	세	B38.1			만성 폐콕시디오이데스진균증	Chronic pulmonary coccidioidomycosis	1	0	0	0
1	세	B38.2			상세불명의 폐콕시디오이데스진균증	Pulmonary coccidioidomycosis, unspecified	1	0	0	0
1	세	B38.3			피부콕시디오이데스진균증	Cutaneous coccidioidomycosis	1	0	0	0
1	세	B38.4	+		콕시디오이데스진균수막염(G02.1*)	Coccidioidomycosis meningitis(G02.1*)	1	0	0	0
1	세	B38.7			파종성 콕시디오이데스진균증	Disseminated coccidioidomycosis	1	0	0	0
		B38.7			전신콕시디오이데스진균증	Generalized coccidioidomycosis	1	0	0	0
1	세	B38.8			기타 형태의 콕시디오이데스진균증	Other forms of coccidioidomycosis	1	0	0	0
1	세	B38.9			상세불명의 콕시디오이데스진균증	Coccidiomycosis, unspecified	1	0	0	0
1	소	B39			히스토플라스마증	Histoplasmosis	0	0	0	0
1	세	B39.0			급성 폐히스토플라스마증	Acute pulmonary histoplasmosis capsulati	1	0	0	0
1	세	B39.1			만성 폐히스토플라스마증	Chronic pulmonary histoplasmosis capsulati	1	0	0	0
1	세	B39.2			상세불명의 폐히스토플라스마증	Pulmonary histoplasmosis capsulati, unspecified	1	0	0	0
1	세	B39.3			파종성 히스토플라스마증	Disseminated histoplasmosis capsulati	1	0	0	0
		B39.3			전신히스토플라스마증	Generalized histoplasmosis capsulati	1	0	0	0
1	세	B39.4			상세불명의 캡슐라툼 히스토플라스마증	Histoplasmosis capsulati, unspecified	1	0	0	0
		B39.4			아메리카히스토플라스마증	American histoplasmosis	1	0	0	0
1	세	B39.5			두보이시 히스토플라스마증	Histoplasmosis duboisii	1	0	0	0
		B39.5			아프리카히스토플라스마증	African histoplasmosis	1	0	0	0
1	세	B39.9			상세불명의 히스토플라스마증	Histoplasmosis, unspecified	1	0	0	0
1	소	B40			분아균증	Blastomycosis	0	0	0	0
		B40		제외	브라질분아균증(B41.-)	Brazilian blastomycosis(B41.-)	0	0	0	0
		B40		제외	켈로이드성 분아균증(B48.0)	Keloidal blastomycosis(B48.0)	0	0	0	0
1	세	B40.0			급성 폐분아균증	Acute pulmonary blastomycosis	1	0	0	0
1	세	B40.1			만성 폐분아균증	Chronic pulmonary blastomycosis	1	0	0	0
1	세	B40.2			상세불명의 폐분아균증	Pulmonary blastomycosis, unspecified	1	0	0	0
1	세	B40.3			피부분아균증	Cutaneous blastomycosis	1	0	0	0
1	세	B40.7			파종성 분아균증	Disseminated blastomycosis	1	0	0	0
		B40.7			전신분아균증	Generalized blastomycosis	1	0	0	0
1	세	B40.8			기타 형태의 분아균증	Other forms of blastomycosis	1	0	0	0
1	세	B40.9			상세불명의 분아균증	Blastomycosis, unspecified	1	0	0	0
1	소	B41			파라콕시디오이데스진균증	Paracoccidioidomycosis	0	0	0	0
		B41		포함	루츠병	Lutz’ disease	0	0	0	0
		B41		포함	브라질분아균증	Brazilian blastomycosis	0	0	0	0
1	세	B41.0			폐파라콕시디오이데스진균증	Pulmonary paracoccidioidomycosis	1	0	0	0
1	세	B41.7			파종성 파라콕시디오이데스진균증	Disseminated paracoccidioidomycosis	1	0	0	0
		B41.7			전신파라콕시디오이데스진균증	Generalized paracoccidioidomycosis	1	0	0	0
1	세	B41.8			기타 형태의 파라콕시디오이데스진균증	Other forms of paracoccidioidomycosis	1	0	0	0
1	세	B41.9			상세불명의 파라콕시디오이데스진균증	Paracoccidioidomycosis, unspecified	1	0	0	0
1	소	B42			스포로트릭스증	Sporotrichosis	0	0	0	0
1	세	B42.0	+		폐스포로트릭스증(J99.8*)	Pulmonary sporotrichosis(J99.8*)	1	0	0	0
1	세	B42.1			림프피부스포로트릭스증	Lymphocutaneous sporotrichosis	1	0	0	0
1	세	B42.7			파종성 스포로트릭스증	Disseminated sporotrichosis	1	0	0	0
		B42.7			전신스포로트릭스증	Generalized sporotrichosis	1	0	0	0
1	세	B42.8			기타 형태의 스포로트릭스증	Other forms of sporotrichosis	1	0	0	0
1	세	B42.9			상세불명의 스포로트릭스증	Sporotrichosis, unspecified	1	0	0	0
1	소	B43			색소진균증 및 피오진균농양	Chromomycosis and phaeomycotic abscess	0	0	0	0
1	세	B43.0			피부색소진균증	Cutaneous chromomycosis	1	0	0	0
		B43.0			사마귀피부염	Dermatitis verrucosa	1	0	0	0
1	세	B43.1			피오진균뇌농양	Phaeomycotic brain abscess	1	0	0	0
		B43.1			대뇌색소진균증	Cerebral chromomycosis	1	0	0	0
1	세	B43.2			피하피오진균성 농양 및 낭	Subcutaneous phaeomycotic abscess and cyst	1	0	0	0
1	세	B43.8			기타 형태의 색소진균증	Other forms of chromomycosis	1	0	0	0
1	세	B43.9			상세불명의 색소진균증	Chromomycosis, unspecified	1	0	0	0
1	소	B44			아스페르길루스증	Aspergillosis	0	0	0	0
		B44		포함	아스페르길루스종	Aspergilloma	0	0	0	0
1	세	B44.0			침습성 폐아스페르길루스증	Invasive pulmonary aspergillosis	1	0	0	0
1	세	B44.1			기타 폐아스페르길루스증	Other pulmonary aspergillosis	1	0	0	0
		B44.1			알레르기성 기관지폐 아스페르길루스증	Allergic bronchopulmonary aspergillosis	1	0	0	1
1	세	B44.2			편도아스페르길루스증	Tonsillar aspergillosis	1	0	0	0
1	세	B44.7			파종성 아스페르길루스증	Disseminated aspergillosis	1	0	0	0
		B44.7			전신아스페르길루스증	Generalized aspergillosis	1	0	0	0
1	세	B44.8			기타 형태의 아스페르길루스증	Other forms of aspergillosis	1	0	0	0
1	세	B44.9			상세불명의 아스페르길루스증	Aspergillosis, unspecified	1	0	0	0
1	소	B45			크립토콕쿠스증	Cryptococcosis	0	0	0	0
1	세	B45.0			폐크립토콕쿠스증	Pulmonary cryptococcosis	1	0	0	0
1	세	B45.1			대뇌크립토콕쿠스증	Cerebral cryptococcosis	1	0	0	0
		B45.1			크립토콕쿠스수막대뇌염	Cryptococcal meningocerebritis	1	0	0	0
		B45.1	+		크립토콕쿠스수막염(G02.1*)	Cryptococcal meningitis(G02.1*)	1	0	0	0
1	세	B45.2			피부크립토콕쿠스증	Cutaneous cryptococcosis	1	0	0	0
1	세	B45.3			골크립토콕쿠스증	Osseous cryptococcosis	1	0	0	0
1	세	B45.7			파종성 크립토콕쿠스증	Disseminated cryptococcosis	1	0	0	0
		B45.7			전신크립토콕쿠스증	Generalized cryptococcosis	1	0	0	0
1	세	B45.8			기타 형태의 크립토콕쿠스증	Other forms of cryptococcosis	1	0	0	0
1	세	B45.9			상세불명의 크립토콕쿠스증	Cryptococcosis, unspecified	1	0	0	0
1	소	B46			접합진균증	Zygomycosis	0	0	0	0
1	세	B46.0			폐털곰팡이증	Pulmonary mucormycosis	1	0	0	0
1	세	B46.1			코대뇌털곰팡이증	Rhinocerebral mucormycosis	1	0	0	0
1	세	B46.2			위장털곰팡이증	Gastrointestinal mucormycosis	1	0	0	0
1	세	B46.3			피부털곰팡이증	Cutaneous mucormycosis	1	0	0	0
		B46.3			피하털곰팡이증	Subcutaneous mucormycosis	1	0	0	0
1	세	B46.4			파종성 털곰팡이증	Disseminated mucormycosis	1	0	0	0
		B46.4			전신털곰팡이증	Generalized mucormycosis	1	0	0	0
1	세	B46.5			상세불명의 털곰팡이증	Mucormycosis, unspecified	1	0	0	0
1	세	B46.8			기타 접합진균증	Other zygomycoses	1	0	0	0
		B46.8			엔토모프토라진균증	Entomophthoromycosis	1	0	0	0
1	세	B46.9			상세불명의 접합진균증	Zygomycosis, unspecified	1	0	0	0
		B46.9			털곰팡이증NOS	Phycomycosis NOS	1	0	0	0
1	소	B47			진균종	Mycetoma	0	0	0	0
1	세	B47.0			진균종	Eumycetoma	1	0	0	0
		B47.0			마두라진균증	Maduromycosis	1	0	0	0
		B47.0			진균성 마두라발	Madura foot, mycotic	1	0	0	0
1	세	B47.1			방선균종	Actinomycetoma	1	0	0	0
1	세	B47.9			상세불명의 진균종	Mycetoma, unspecified	1	0	0	0
		B47.9			마두라발 NOS	Madura foot NOS	1	0	0	0
1	소	B48			달리 분류되지 않은 기타 진균증	Other mycoses, NEC	0	0	0	0
1	세	B48.0			로보진균증	Lobomycosis	1	0	0	0
		B48.0			로보병	Lobo’s disease	1	0	0	0
		B48.0			켈로이드분아균증	Keloidal blastomycosis	1	0	0	0
1	세	B48.1			리노스포리듐증	Rhinosporidiosis	1	0	0	0
1	세	B48.2			알레쉐리아증	Allescheriasis	1	0	0	0
		B48.2			슈도알레쉐리아 보이디에 의한 감염	Infection due to Pseudallescheria boydii	1	0	0	0
		B48.2		제외	진균종(B47.0)	Eumycetoma(B47.0)	1	0	0	0
1	세	B48.3			지오트리쿰증	Geotrichosis	1	0	0	0
		B48.3			지오트리쿰구내염	Geotrichum stomatitis	1	0	0	0
1	세	B48.4			페니실륨증	Penicillosis	1	0	0	0
1	세	B48.5	+		폐포자충증(J17.2*)	Pneumocystosis(J17.2*)	1	0	0	0
		B48.5	+		폐포자충에 의한 폐렴(J17.2*)	Pneumonia due to Pneumocystis carinii(J17.2*)	1	0	0	0
		B48.5	+		폐포자충에 의한 폐렴(J17.2*)	Pneumonia due to Pneumocystis jirovecii (J17.2*)	1	0	0	0
1	세	B48.7			기회감염진균증	Opportunistic mycoses	1	0	0	0
		B48.7			쇠약성 질환의 존재 또는 면역억제제나 기타 치료약물의 투여, 방사선치료와 같은 요소가 있을 때만 감염을 일으키는 낮은 발병력을 가진 진균에 의한 진균증. 대부분의 경우 원인진균은 일반적으로 흙 및 부패식물에 부생한다.	Mycoses caused by fungi of low virulence that can establish an infection only as a consequence of factors such as the presence of debilitating disease or the administration of immunosuppressive and other therapeutic agents or radiation therapy. Most of the causal fungi are normally saprophytic in soil and decaying vegetation.	1	0	0	0
1	세	B48.8			기타 명시된 진균증	Other specified mycoses	1	0	0	0
		B48.8			거대후막포자진균증	Adiaspiromycosis	1	0	0	0
1	소	B49			상세불명의 진균증	Unspecified mycosis	1	0	0	0
		B49			진균혈증 NOS	Fungaemia NOS	1	0	0	0
1	중	B50-B64			원충질환(B50-B64)	Protozoal diseases(B50-B64)	0	0	0	0
		B50-B64		제외	기타 원충성 장질환(A07.-)	Other protozoal intestinal diseases(A07.-)	0	0	0	0
		B50-B64		제외	아메바증(A06.-)	Amoebiasis(A06.-)	0	0	0	0
1	소	B50			열대열원충말라리아	Plasmodium falciparum malaria	0	0	0	0
		B50		주	다음 5단위 세분류는 말라리아의 재발여부를 표기하기위해 B50.0 – B50.9에 사용한다.		0	0	0	0
		B50		주	0 재발성으로 명시되어 있지 않은	0 Not specified as recurrent	0	0	0	0
		B50		주	1 재발성	1 Recurrent	0	0	0	0
		B50		포함	기타 다른 열원충종과 열대열원충의 혼합감염	Mixed infections of Plasmodium falciparum with any other Plasmodium species	0	0	0	0
1	세	B50.0			대뇌합병증을 동반한 열대열원충말라리아	Plasmodium falciparum malaria with cerebral complications	0	0	0	0
		B50.0			뇌말라리아 NOS	Cerebral malaria NOS	0	0	0	0
2	세세	B50.00			대뇌합병증을 동반한 열대열원충말라리아, 재발성으로 명시되어 있지 않은	Plasmodium falciparum malaria with cerebral complications, Not specified as recurrent	1	1	0	0
		B50.00			뇌말라리아 NOS, 재발성으로 명시되어 있지 않은	Cerebral malaria NOS, Not specified as recurrent	1	1	0	0
2	세세	B50.01			대뇌합병증을 동반한 열대열원충말라리아, 재발성	Plasmodium falciparum malaria with cerebral complications, Recurrent	1	1	0	0
		B50.01			뇌말라리아 NOS, 재발성	Cerebral malaria NOS, Recurrent	1	1	0	0
1	세	B50.8			기타 중증 및 합병된 열대열원충말라리아	Other severe and complicated Plasmodium falciparum malaria	0	0	0	0
		B50.8			중증 또는 합병된 열대열원충말라리아 NOS	Severe or complicated Plasmodium falciparum malaria NOS	0	0	0	0
2	세세	B50.80			기타 중증 및 합병된 열대열원충말라리아, 재발성으로 명시되어 있지 않은	Other severe and complicated Plasmodium falciparum malaria, Not specified as recurrent	1	1	0	0
		B50.80			중증 또는 합병된 열대열원충말라리아 NOS, 재발성으로 명시되어 있지 않은	Severe or complicated Plasmodium falciparum malaria NOS, Not specified as recurrent	1	1	0	0
2	세세	B50.81			기타 중증 및 합병된 열대열원충말라리아, 재발성	Other severe and complicated Plasmodium falciparum malaria, Recurrent	1	1	0	0
		B50.81			중증 또는 합병된 열대열원충말라리아 NOS, 재발성	Severe or complicated Plasmodium falciparum malaria NOS, Recurrent	1	1	0	0
1	세	B50.9			상세불명의 열대열원충말라리아	Plasmodium falciparum malaria, unspecified	0	0	0	0
2	세세	B50.90			상세불명의 열대열원충말라리아, 재발성으로 명시되어 있지 않은	Plasmodium falciparum malaria, unspecified, Not specified as recurrent	1	1	0	0
2	세세	B50.91			상세불명의 열대열원충말라리아, 재발성	Plasmodium falciparum malaria, unspecified, Recurrent	1	1	0	0
1	소	B51			삼일열원충말라리아	Plasmodium vivax malaria	0	0	0	0
		B51		주	다음 5단위 세분류는 말라리아의 재발여부를 표기하기위해 B51.0 – B51.9에 사용한다		0	0	0	0
		B51		주	0 재발성으로 명시되어 있지 않은	0 Not specified as recurrent	0	0	0	0
		B51		주	1 재발성	1 Recurrent	0	0	0	0
		B51		포함	열대열원충을 제외한 기타 다른 열원충과 삼일열원충의 혼합감염	Mixed infections of Plasmodium vivax with other Plasmodium species, except Plasmodium falciparum	0	0	0	0
		B51		제외	열대열원충과의 혼합감염시(B50.-)	When mixed with Plasmodium falciparum(B50.-)	0	0	0	0
1	세	B51.0			비장파열을 동반한 삼일열원충말라리아	Plasmodium vivax malaria with rupture of spleen	0	0	0	0
2	세세	B51.00			비장파열을 동반한 삼일열원충말라리아, 재발성으로 명시되어 있지 않은	Plasmodium vivax malaria with rupture of spleen, Not specified as recurrent	1	1	0	0
2	세세	B51.01			비장파열을 동반한 삼일열원충말라리아, 재발성	Plasmodium vivax malaria with rupture of spleen, Recurrent	1	1	0	0
1	세	B51.8			기타 합병증을 동반한 삼일열원충말라리아	Plasmodium vivax malaria with other complications	0	0	0	0
2	세세	B51.80			기타 합병증을 동반한 삼일열원충말라리아, 재발성으로 명시되어 있지 않은	Plasmodium vivax malaria with other complications, Not specified as recurrent	1	1	0	0
2	세세	B51.81			기타 합병증을 동반한 삼일열원충말라리아, 재발성	Plasmodium vivax malaria with other complications, Recurrent	1	1	0	0
1	세	B51.9			합병증이 없는 삼일열원충말라리아	Plasmodium vivax malaria without complication	0	0	0	0
		B51.9			삼일열원충말라리아 NOS	Plasmodium vivax malaria NOS	0	0	0	0
2	세세	B51.90			합병증이 없는 삼일열원충말라리아, 재발성으로 명시되어 있지 않은	Plasmodium vivax malaria without complication, Not specified as recurrent	1	1	0	0
		B51.90			삼일열원충말라리아 NOS, 재발성으로 명시되어 있지 않은	Plasmodium vivax malaria NOS, Not specified as recurrent	1	1	0	0
2	세세	B51.91			합병증이 없는 삼일열원충말라리아, 재발성	Plasmodium vivax malaria without complication, Recurrent	1	1	0	0
		B51.91			삼일열원충말라리아 NOS, 재발성	Plasmodium vivax malaria NOS, Recurrent	1	1	0	0
1	소	B52			사일열원충말라리아	Plasmodium malariae malaria	0	0	0	0
		B52		주	다음 5단위 세분류는 말라리아의 재발여부를 표기하기위해 B52.0 – B52.9에 사용한다		0	0	0	0
		B52		주	0 재발성으로 명시되어 있지 않은	0 Not specified as recurrent	0	0	0	0
		B52		주	1 재발성	1 Recurrent	0	0	0	0
		B52		포함	열대열원충 및 삼일열원충을 제외한 기타 다른 열원충종과 사일열원충의 혼합감염	Mixed infections of Plasmodium malariae with other Plasmodium species, except Plasmodium falciparum and Plasmodium vivax	0	0	0	0
		B52		제외	삼일열원충과 혼합감염(B51.-)	When mixed with Plasmodium vivax(B51.-)	0	0	0	0
		B52		제외	열대열원충과 혼합감염(B50.-)	When mixed with Plasmodium falciparum(B50.-)	0	0	0	0
1	세	B52.0			신장병증을 동반한 사일열원충말라리아	Plasmodium malariae malaria with nephropathy	0	0	0	0
2	세세	B52.00			신장병증을 동반한 사일열원충말라리아, 재발성으로 명시되어 있지 않은	Plasmodium malariae malaria with nephropathy, Not specified as recurrent	1	1	0	0
2	세세	B52.01			신장병증을 동반한 사일열원충말라리아, 재발성	Plasmodium malariae malaria with nephropathy, Recurrent	1	1	0	0
1	세	B52.8			기타 합병증을 동반한 사일열원충말라리아	Plasmodium malariae malaria with other complications	0	0	0	0
2	세세	B52.80			기타 합병증을 동반한 사일열원충말라리아, 재발성으로 명시되어 있지 않은	Plasmodium malariae malaria with other complications, Not specified as recurrent	1	1	0	0
2	세세	B52.81			기타 합병증을 동반한 사일열원충말라리아, 재발성	Plasmodium malariae malaria with other complications, Recurrent	1	1	0	0
1	세	B52.9			합병증 없는 사일열원충말라리아	Plasmodium malariae malaria without complication	0	0	0	0
		B52.9			사일열원충말라리아 NOS	Plasmodium malariae malaria NOS	0	0	0	0
2	세세	B52.90			합병증 없는 사일열원충말라리아, 재발성으로 명시되어 있지 않은	Plasmodium malariae malaria without complication, Not specified as recurrent	1	1	0	0
		B52.90			사일열원충말라리아 NOS, 재발성으로 명시되어 있지 않은	Plasmodium malariae malaria NOS, Not specified as recurrent	1	1	0	0
2	세세	B52.91			합병증 없는 사일열원충말라리아, 재발성	Plasmodium malariae malaria without complication, Recurrent	1	1	0	0
		B52.91			사일열원충말라리아 NOS, 재발성	Plasmodium malariae malaria NOS, Recurrent	1	1	0	0
1	소	B53			기타 기생충학적으로 확인된 말라리아	Other parasitologically confirmed malaria	0	0	0	0
		B53		주	다음 5단위 세분류는 말라리아의 재발여부를 표기하기위해 B53.0 – B53.9에 사용한다		0	0	0	0
		B53		주	0 재발성으로 명시되어 있지 않은	0 Not specified as recurrent	0	0	0	0
		B53		주	1 재발성	1 Recurrent	0	0	0	0
1	세	B53.0			난원열원충말라리아	Plasmodium ovale malaria	0	0	0	0
2	세세	B53.00			난원열원충말라리아, 재발성으로 명시되어 있지 않은	Plasmodium ovale malaria, Not specified as recurrent	1	1	0	0
2	세세	B53.01			난원열원충말라리아, 재발성	Plasmodium ovale malaria, Recurrent	1	1	0	0
1	세	B53.1			원숭이 열원충에 의한 말라리아	Malaria due to simian plasmodia	0	0	0	0
2	세세	B53.10			원숭이 열원충에 의한 말라리아, 재발성으로 명시되어 있지 않은	Malaria due to simian plasmodia, Not specified as recurrent	1	1	0	0
2	세세	B53.11			원숭이 열원충에 의한 말라리아, 재발성	Malaria due to simian plasmodia, Recurrent	1	1	0	0
1	세	B53.8			달리 분류되지 않은 기생충학적으로 확인된 기타 말라리아	Other parasitologically confirmed malaria, NEC	0	0	0	0
2	세세	B53.80			달리 분류되지 않은 기생충학적으로 확인된 기타 말라리아, 재발성으로 명시되어 있지 않은	Other parasitologically confirmed malaria, NEC, Not specified as recurrent	1	1	0	0
2	세세	B53.81			달리 분류되지 않은 기생충학적으로 확인된 기타 말라리아, 재발성	Other parasitologically confirmed malaria, NEC, Recurrent	1	1	0	0
1	소	B54			상세불명의 말라리아	Unspecified malaria	0	0	0	0
		B54		주	다음 4단위 세분류는 말라리아의 재발여부를 표기하기위해 B54에 사용한다		0	0	0	0
		B54		주	0 재발성으로 명시되어 있지 않은	0 Not specified as recurrent	0	0	0	0
		B54		주	1 재발성	1 Recurrent	0	0	0	0
		B54			기생충학적 확인없이 임상적으로 진단된 말라리아	Clinically diagnosed malaria without parasitological confirmation	0	0	0	0
2	세	B54.0			상세불명의 말라리아, 재발성으로 명시되어 있지 않은	Unspecified malaria, Not specified as recurrent	1	1	0	0
		B54.0			기생충학적 확인없이 임상적으로 진단된 말라리아, 재발성으로 명시되어 있지 않은	Clinically diagnosed malaria without parasitological confirmation, Not specified as recurrent	1	1	0	0
2	세	B54.1			상세불명의 말라리아, 재발성	Unspecified malaria, Recurrent	1	1	0	0
		B54.1			기생충학적 확인없이 임상적으로 진단된 말라리아, 재발성	Clinically diagnosed malaria without parasitological confirmation, Recurrent	1	1	0	0
1	소	B55			리슈만편모충증	Leishmaniasis	0	0	0	0
1	세	B55.0			내장리슈만편모충증	Visceral leishmaniasis	1	0	0	0
		B55.0			칼라아자르	Kala-azar	1	0	0	0
		B55.0			칼라아자르후 피부의 리슈만편모충증	Post-kala-azar dermal leishmaniasis	1	0	0	0
1	세	B55.1			피부리슈만편모충증	Cutaneous leishmaniasis	1	0	0	0
1	세	B55.2			점막피부리슈만편모충증	Mucocutaneous leishmaniasis	1	0	0	0
1	세	B55.9			상세불명의 리슈만편모충증	Leishmaniasis, unspecified	1	0	0	0
1	소	B56			아프리카파동편모충증	African trypanosomiasis	0	0	0	0
1	세	B56.0			감비아파동편모충증	Gambiense trypanosomiasis	1	0	0	0
		B56.0			감비아 부루스 파동편모충에 의한 감염	Infection due to trypanosoma brucei gambiense	1	0	0	0
		B56.0			서아프리카수면병	West African sleeping sickness	1	0	0	0
1	세	B56.1			로데시아파동편모충증	Rhodesiense trypanosomiasis	1	0	0	0
		B56.1			동아프리카수면병	East African sleeping sickness	1	0	0	0
		B56.1			로데시아 부루스 파동편모충에 의한 감염	Infection due to trypanosoma brucei rhodesiense	1	0	0	0
1	세	B56.9			상세불명의 아프리카파동편모충증	African trypanosomiasis, unspecified	1	0	0	0
		B56.9			수면병 NOS	Sleeping sickness NOS	1	0	0	0
		B56.9			아프리카의 파동편모충증이 유행하는 지역의 파동편모충증 NOS	Trypanosomiasis, in places where African trypanosomiasis in prevalent NOS	1	0	0	0
1	소	B57			샤가스병	Chagas’ disease	0	0	0	0
		B57		포함	아메리카파동편모충증	American trypanosomiasis	0	0	0	0
		B57		포함	쿠루즈파동편모충에 의한 감염	Infection due to trypanosoma cruzi	0	0	0	0
1	세	B57.0	+		심장 침범을 동반한 급성 샤가스병(I41.2*, I98.1*)	Acute Chagas’ disease with heart involvement(I41.2*, I98.1*)	1	0	0	0
		B57.0	+		달리 분류되지 않은 심혈관 침범을 동반한 급성 샤가스병(I98.1*)	Acute Chagas’ disease with cardiovascular involvement NEC(I98.1*)	1	0	0	0
		B57.0	+		심근염을 동반한 급성 샤가스병(I41.2*)	Acute Chagas’ disease with myocarditis(I41.2*)	1	0	0	0
1	세	B57.1			심장 침범이 없는 급성 샤가스병	Acute Chagas’ disease without heart involvement	1	0	0	0
		B57.1			급성 샤가스병 NOS	Acute Chagas’ disease NOS	1	0	0	0
1	세	B57.2			심장 침범을 동반한 샤가스병(만성)	Chagas’ disease (chronic) with heart involvement	1	0	0	0
		B57.2	+		달리 분류되지 않은 심혈관 침범을 동반한 샤가스병(I98.1*)	Chagas’ disease with cardiovascular involvement(I98.1*)	1	0	0	0
		B57.2			샤가스병(만성) NOS	Chagas’ disease (chronic)) NOS	1	0	0	0
		B57.2			샤가스병이 유행하는 지역의 파동편모충증 NOS	Trypanosomiasis, in places where Chagas’ disease is prevalent NOS	1	0	0	0
		B57.2	+		심근염을 동반한 샤가스병(I41.2*)	Chagas’ disease with myocarditis(I41.2*)	1	0	0	0
		B57.2			아메리카파동편모충증 NOS	American trypanosomiasis NOS	1	0	0	0
1	세	B57.3			소화계통 침범을 동반한 샤가스병(만성)	Chagas’ disease (chronic) with digestive system involvement	1	0	0	0
1	세	B57.4			신경계통 침범을 동반한 샤가스병(만성)	Chagas’ disease (chronic) with nervous system involvement	1	0	0	0
1	세	B57.5			기타 기관 침범을 동반한 샤가스병(만성)	Chagas’ disease (chronic) with other organ involvement	1	0	0	0
1	소	B58			톡소포자충증	Toxoplasmosis	0	0	0	0
		B58		포함	톡소포자충에 의한 감염	Infection due to Toxoplasma gondii	0	0	0	0
		B58		제외	선천성 톡소포자충증(P37.1)	Congenital toxoplasmosis(P37.1)	0	0	0	0
1	세	B58.0	+		톡소포자충눈병증	Toxoplasma oculopathy	1	0	0	0
		B58.0	+		톡소포자충맥락망막염(H32.0*)	Toxoplasma chorioretinitis(H32.0*)	1	0	0	0
[truncated: 51,960 more rows]

## Sheet: 4편 신생물의 형태분류
[KCD-9] 신생물의 형태분류
			25.04.30. 현재
질병분류코드 (형태분류)	한글명칭	영문명칭	신생물코드 (C00-D48)
M8000/0	양성 신생물	Neoplasm, benign
M8000/1	양성 또는 악성이 불확실한 신생물	Neoplasm, uncertain whether benign or malignant
M8000/3	악성 신생물	Neoplasm, malignant
M8000/6	전이성 신생물	Neoplasm, metastatic
M8001/0	양성종양세포	Tumour cells, benign
M8001/1	양성 또는 악성이 불확실한 종양세포	Tumour cells, uncertain whether benign or malignant
M8001/3	악성종양세포	Tumour cells, malignant
M8002/3	소세포형의 악성종양	Malignant tumour, small cell type
M8003/3	거대세포형의 악성종양	Malignant tumour, giant cell type
M8004/3	방추세포형의 악성종양	Malignant tumour, spindle cell type
M8005/0	투명세포 종양 NOS	Clear cell tumour NOS
M8005/3	투명세포형의 악성종양	Malignant tumour, clear cell type
M8010/0	양성 상피성 종양	Epithelial tumour, benign
M8010/2	상피내 암종 NOS	Carcinoma in situ NOS
M8010/3	암종 NOS	Carcinoma NOS
M8010/6	전이성 암종 NOS	Carcinoma, metastatic NOS
M8011/0	양성 상피종	Epithelioma, benign
M8011/3	악성 상피종	Epithelioma, malignant
M8012/3	대세포 암종 NOS	Large cell carcinoma NOS
M8013/3	대세포 신경내분비 암종	Large cell neuroendocrine carcinoma
M8014/3	간상 표현형을 동반한 대세포 암종	Large cell carcinoma with rhabdoid phenotype
M8015/3	유리세포 암종	Glassy cell carcinoma
M8020/3	미분화된 암종 NOS	Carcinoma, undifferentiated NOS
M8021/3	역형성의 암종 NOS	Carcinoma, anaplastic NOS
M8022/3	다형성 암종	Pleomorphic carcinoma
M8023/3	고환내 핵 단백질(NUT) 관련 암종	Nuclear protein in testis(NUT) associated carcinoma
M8030/3	거대세포 및 방추세포 암종	Giant cell and spindle cell carcinoma
M8031/3	거대세포 암종	Giant cell carcinoma
M8032/3	방추세포 암종 NOS	Spindle cell carcinoma NOS
M8033/3	가육종성 암종	Pseudosarcomatous carcinoma
M8034/3	다각형세포 암종	Polygonal cell carcinoma
M8035/3	파골(뼈 파괴)세포 유사 거대세포를 동반한 암종	Carcinoma with osteoclast-like giant cells
M8040/0	양성 소종양	Tumorlet, benign
M8040/1	소종양 NOS	Tumorlet NOS
M8041/3	소세포 암종 NOS	Small cell carcinoma NOS
M8042/3	귀리세포 암종	Oat cell carcinoma	C34.-
M8043/3	방추세포형 소세포 암종	Small cell carcinoma, fusiform cell
M8044/3	중간세포형 소세포 암종	Small cell carcinoma, intermediate cell
M8045/3	복합형 소세포 암종	Combined small cell carcinoma
M8046/3	비소세포 암종	Non-small cell carcinoma	C34.-
M8050/0	유두종(방광의 M8120/0 제외) NOS	Papilloma (except of bladder M8120/0) NOS
M8050/2	유두상 상피내 암종	Papillary carcinoma in situ
M8050/3	유두상 암종(갑상선의 M8260/3 제외) NOS	papillary carcinoma(except of thyroid M8260/3) NOS
M8051/0	사마귀모양의 유두종	Verrucous papilloma
M8051/3	사마귀모양의 암종 NOS	Verrucous carcinoma) NOS
M8052/0	편평세포 유두종 NOS	Squamous cell papilloma NOS
M8052/2	유두상 편평세포 암종, 비침범성	Papillary squamous cell carcinoma, non-invasive
M8052/3	유두상 편평세포 암종	Papillary squamous cell carcinoma
M8053/0	도립형 편평세포 유두종	Squamous cell papilloma, inverted
M8054/0	사마귀모양 이상각화종	Warty dyskeratoma
M8054/3	사마귀모양 암종	Warty carcinoma
M8060/0	편평 유두종증	Squamous papillomatosis
M8070/2	편평세포 상피내 암종 NOS	Squamous cell carcinoma in situ NOS
M8070/3	편평세포 암종 NOS	Squamous cell carcinoma NOS
M8070/6	전이성 편평세포 암종 NOS	Squamous cell carcinoma, metastatic NOS
M8071/3	케라틴화형 편평세포 암종 NOS	Squamous cell carcinoma, keratinizing NOS
M8072/0	대세포 극세포종	Large cell acanthoma
M8072/3	비케라틴화형 대세포 편평세포 암종 NOS	Squamous cell carcinoma, large cell, non keratinizing NOS
M8073/3	비케라틴화형 소세포 편평세포 암종	Squamous cell carcinoma, small cell, non keratinizing
M8074/3	방추세포 편평세포 암종	Squamous cell carcinoma, spindle cell
M8075/3	아데노이드 편평세포 암종	Squamous cell carcinoma, adenoid
M8076/2	간질침범의 의심이 있는 편평세포 상피내 암종	Squamous cell carcinoma in situ with questionable stromal invasion
M8076/3	미세침범의 편평세포 암종	Squamous cell carcinoma, microinvasive
M8077/0	편평 상피내 신생물, 저등급	Squamous intraepithelial neoplasia, low grade
M8077/2	편평 상피내 신생물, 고등급	Squamous intraepithelial neoplasia, high grade
M8078/3	각 형성을 동반한 편평세포 암종	Squamous cell carcinoma with horn formation
M8080/2	케이라홍색형성증	Queyrat erythroplasia	D07.4
M8081/2	보웬병	Bowen disease	D04.-
M8082/3	림프상피성 암종	Lymphoepithelial carcinoma
M8083/3	기저세포모양 편평세포 암종	Basaloid squamous cell carcinoma
M8084/0	투명세포 극세포종	Clear cell acanthoma
M8084/3	투명세포형 편평세포 암종	Squamous cell carcinoma, clear cell type
M8085/3	편평세포 암종, 사람유두종바이러스(HPV)양성	Squamous cell carcinoma, HPV positive
M8086/3	편평세포 암종, 사람유두종바이러스(HPV)음성	Squamous cell carcinoma, HPV negative
M8090/1	기저세포 종양	Basal cell tumour	D48.5
M8090/3	기저세포 암종(전립선의 M8147/3 제외) NOS	Basal cell carcinoma(except of prostate M8147/3 NOS	C44.-
M8091/3	표재성 기저세포 암종	Superficial basal cell carcinoma	C44.-
M8092/3	침윤성 기저세포 암종 NOS	Infiltrating basal cell carcinoma NOS	C44.-
M8093/3	섬유상피성 기저세포 암종	Basal cell carcinoma, fibroepithelial	C44.-
M8094/3	기저편평세포 암종	Basosquamous carcinoma	C44.-
M8095/3	변형성 암종	Metatypical carcinoma	C44.-
M8096/0	야다손의 표피내 상피종	Intraepidermal epithelioma of Jadassohn	D23.-
M8097/3	결절성 기저세포 암종	Basal cell carcinoma, nodular	C44.-
M8098/3	아데노이드 기저 암종	Adenoid basal carcinoma	C53.-
M8100/0	모상피종	Trichoepithelioma	D23.-
M8100/3	모모세포성 암종	Trichoblastic carcinoma	C44.-
M8101/0	모낭종	Tricofolliculoma	D23.-
M8102/0	모초종	Trichilemmoma	D23.-
M8102/3	모초암종	Trichilemmocarcinoma	C44.-
M8103/0	모의 종양	Pilar tumour	D23.-
M8103/1	증식성 털집 낭	Proliferating trichilemmal cyst	D48.5
M8104/0	털집 극세포종	Pilar sheath acanthoma	D23.-
M8110/0	털바탕질종 NOS	Pilomatricoma NOS	D23.-
M8110/3	털바탕질성 암종	Pilomatrical carcinoma	C44.-
M8120/0	요로상피성 유두종 NOS	Urothelial papilloma NOS
M8120/2	요로상피성 상피내 암종	Urothelial carcinoma in situ
M8120/3	이행세포 암종 NOS	Transitional cell carcinoma NOS
M8121/0	외향성 비부비동 유두종	Sinonasal papilloma, exophytic	D14.0
M8121/1	도립형 비부비동 유두종	Sinonasal papilloma, inverted	D38.5
M8121/3	시나이더 암종	Schneiderian carcinoma	C30.0, C31.-
M8122/3	육종모양 요로상피성 암종	Urothelial carcinoma, sarcomatoid
M8123/3	기저세포모양 암종	Basaloid carcinoma
M8124/3	배출강기원성 암종	Cloacogenic carcinoma	C21.2
M8130/1	저악성 잠재성의 유두상 요로상피성 신생물	Papillary urothelial neoplasm of low malignant potential	D41.4
M8130/2	비침범성 유두상 요로상피성 암종	Papillary urothelial carcinoma, non-invasive	D09.0
M8130/3	유두상 요로상피 암종	Papillary urothelial carcinoma	C67.-
M8131/3	미세유두상 요로상피성 암종	Urothelial carcinoma, micropapillary	C67.-
M8140/0	선종(뇌하수체의 M8272/0, 유두의 M8506/0, 난소망의 M9110/0 제외) NOS	Adenoma(except of pituitary M8272/0 or nipple M8506/0 or rete ovarii M9110/0) NOS
M8140/1	비정형적 선종	Atypical adenoma
M8140/2	상피내 선암종 NOS	Adenocarcinoma in situ NOS
M8140/3	선암종(항문선/관의 M8215/3 및 난소망의 M9110/3) 제외 NOS	Adenocarcinoma(except of anal glands/ducts M8215/3 or rete ovarii M9110/3) NOS
M8140/6	전이성 선암종 NOS	Adenocarcinoma, metastatic NOS
M8141/3	경성 선암종	Scirrhous adenocarcinoma
M8142/3	증식성 위벽염	Linitis plastica	C16.-
M8143/3	표재성 확산성 선암종	Superficial spreading adenocarcinoma
M8144/0	창자형 선종	Adenoma, intestinal type
M8144/3	창자형 선암종	Adenocarcinoma, intestinal type	C16.-
M8145/3	미만형 암종	Carcinoma, diffuse type	C16.-
M8146/0	단형성 선종	Monomorphic adenoma
M8147/0	기저세포 선종	Basal cell adenoma
M8147/3	기저세포 선암종	Basal cell adenocarcinoma
M8148/2	선의 상피내 신생물, 고등급	Glandular intraepithelial neoplasia, high grade
M8149/0	소관 선종	Canalicular adenoma
M8150/0	췌장의 신경내분비 미세선종	Pancreatic neuroendocrine microadenoma	D13.7
M8150/3	비기능성 췌장의 신경내분비 종양	Pancreatic neuroendocrine tumor, nonfunctioning	C25.4
M8151/3	인슐린종 NOS	Insulinoma	C25.4
M8152/3	글루카곤종	Glucagonoma	C25.4
M8153/3	가스트린종	Gastrinoma
M8154/3	혼합형 신경내분비 비-신경내분비 신생물(MiNEN)	Mixed neuroendocrine non neuroendocrine neoplasm(MiNEN)
M8155/3	혈관활성-장 폴리펩타이드(VIP)종 NOS	Vipoma
M8156/3	소마토스타틴종	Somatostatinoma
M8158/3	부신피질자극호르몬(ACTH) 분비성 종양	ACTH-producing tumor
M8160/0	쓸개관(담관) 선종	Bile duct adenoma	D13.4, D13.5
M8160/3	담관 암종	Cholangiocarcinoma	C22.1, C24.0
M8161/0	쓸개관(담관) 낭선종	Bile duct cystadenoma	D13.4, D13.5
M8161/3	쓸개관(담관) 낭선암종	Bile duct cystadenocarcinoma	C22.1, C24.0
M8162/3	간문부 담관암종	Perihilar cholangiocarcinoma	C24.0
M8163/0	췌담도의 신생물, 비침범성	Pancretobiliary neoplasm, non-invasive
M8163/2	고등급 상피내 신생물이 동반된 췌담도형의 유두상 신생물	Papillary neoplasm, pancreatobiliary type, with high grade intraepithelial neoplasia	D01.53
M8163/3	췌담도형 암종	Pancreatobiliary type, carcinoma	C24.1
M8170/0	간세포 선종	Liver cell adenoma	D13.4
M8170/3	간세포성 암종 NOS	Hepatocellular carcinoma NOS	C22.0
M8171/3	섬유층판성 간세포성 암종	Hepatocellular carcinoma, fibrolamellar	C22.0
M8172/3	경성 간세포성 암종	Hepatocellular carcinoma, scirrhous	C22.0
M8173/3	방추세포 변종 간세포성 암종	Hepatocellular carcinoma, spindle cell variant	C22.0
M8174/3	투명세포형 간세포성 암종	Hepatocellular carcinoma, clear cell type	C22.0
M8175/3	다형성형 간세포성 암종	Hepatocellular carcinoma, pleomorphic type	C22.0
M8180/3	혼합 간세포성 암종 및 담관암종	Combined hepatocellular carcinoma and cholangiocarcinoma	C22.0
M8190/0	섬유주 선종	Trabecular adenoma
M8190/3	섬유주 선암종	Trabecular adenocarcinoma
M8191/0	배아형 선종	Embryonal adenoma
M8200/0	외분비성 피부 원주종	Eccrine dermal cylindroma	D23.-
M8200/3	아데노이드 낭성 암종	Adenoid cystic carcinoma
M8201/2	사상의 상피내 암종	Cribriform carcinoma in situ	D05.-
M8201/3	사상의 암종 NOS	Cribriform carcinoma NOS
M8202/0	미세낭성 선종	Microcystic adenoma	D13.6
M8204/0	수유 선종	Lactating adenoma	D24.-
M8210/0	선종성 폴립 NOS	Adenomatous polyp NOS
M8210/2	선종성 폴립내의 상피내 선암종	Adenocarcinoma in situ in adenomatous polyp
M8210/3	선종성 폴립내의 선암종	Adenocarcinoma in adenomatous polyp
M8211/0	관상 선종 NOS	Tubular adenoma NOS
M8211/3	관상 선암종	Tubular adenocarcinoma
M8212/0	편평 선종	Flat adenoma
M8213/0	톱니모양 선종 NOS	Serrated adenoma NOS	D12.-
M8213/3	톱니모양 선암종	Serrated Adenocarcinoma
M8214/3	벽세포 암종	Parietal cell carcinoma	C16.-
M8215/3	항문샘의 선암종	Adenocarcinoma of anal glands	C21.1
M8220/0	선종성 결장 폴립증	Adenomatous polyposis coli	D12.-
M8220/3	선종성 결장 폴립증내의 선암종	Adenocarcinoma in adenomatous polyposis coli	C18.-
M8221/0	다발성 선종성 폴립	Multiple adenomatous polyps
M8221/3	다발성 선종성 폴립내의 선암종	Adenocarcinoma in multiple adenomatous polyps
M8230/2	고형 관상 상피내 암종	Ductal carcinoma in situ, solid type	D05.-
M8230/3	고형 암종 NOS	Solid carcinoma NOS
M8231/3	단순 암종	Carcinoma simplex
M8240/3	신경내분비 종양 NOS	Neuroendocrine tumor NOS
M8241/3	장크롬 친화성 세포 카르시노이드	Enterochromaffin cell carcinoid
M8242/3	장크롬 친화성 유사세포 종양	Enterochromaffin-like cell tumor
M8243/3	배상세포 카르시노이드	Goblet cell carcinoid
M8244/3	혼합된 선내분비 암종	Mixed adenoneuroendocrine carcinoma
M8245/1	관상 카르시노이드	Tubular carcinoid
M8245/3	선카르시노이드 종양	Adenocarcinoid tumour
M8246/3	신경내분비 암종 NOS	Neuroendocrine carcinoma NOS
M8247/3	메르켈세포 암종	Merkel cell carcinoma	C44.-
M8248/1	APUD종	Apudoma
M8249/3	신경내분비 종양, 등급 2	Neuroendocrine tumor, grade 2
M8250/1	폐선종증	Pulmonary adenomatosis	D38.1
M8250/2	비점액성 폐의 상피내 선암종	Adenocarcinoma in situ of lung, non-mucinous	D02.2-
M8250/3	비늘모양 선암종	Lepidic adenocarcinoma	C34.-
M8251/0	포상 선종	Alveolar adenoma	D14.3-
M8251/3	포상 선암종	Alveolar adenocarcinoma	C34.-
M8252/3	비점액성 기관세지-폐포성 암종	Bronchiolo-alveolar carcinoma, non-mucinous	C34.-
M8253/2	점액성 폐의 상피내 선암종	Adenocarcinoma in situ of lung, mucinous	D02.2-
M8253/3	점액성 폐의 선암종	Adenocarcinoma of lung, mucinous	C34.-
M8254/3	혼합된 점액성 및 비점액성 폐의 선암종	Adenocarcinoma of lung, mixed mucinous and non-mucinous	C34.-
M8255/3	혼합 아형을 동반한 선암종	Adenocarcinoma with mixed subtypes
M8256/3	비점액성 최소 침범 선암종	Minimally invasive adenocarcinoma, non-mucinous	C34.-
M8257/3	점액성 최소 침범 선암종	Minimally invasive adenocarcinoma, mucinous	C34.-
M8260/0	유두상 선종 NOS	Papillary adenoma NOS
M8260/1	공격성 유두상 종양	Aggressive papillary tumor
M8260/3	유두상 선암종 NOS	Papillary adenocarcinoma NOS
M8261/0	융모상 선종 NOS	Villous adenoma NOS
M8261/2	융모상 선종내의 상피내 선암종	Adenocarcinoma in situ in villous adenoma
M8261/3	융모상 선종내의 선암종	Adenocarcinoma in villous adenoma
M8262/3	융모상 선암종	Villous adenocarcinoma
M8263/0	관상융모상 선종 NOS	Tubulovillous adenoma NOS
M8263/2	관상융모상 선종내의 상피내 선암종	Adenocarcinoma in situ in tubulovillous adenoma
M8263/3	관상융모상 선종내의 선암종	Adenocarcinoma in tubulovillous adenoma
M8264/0	선성 유두종증	Papillomatosis, glandular
M8265/3	미세유두상 암종 NOS	Micropapillary carcinoma NOS	C18.-, C19, C20, C34.-
M8270/0	혐색소성 선종	Chromophobe adenoma	D35.2
M8270/3	혐색소성 암종	Chromophobe carcinoma	C75.1
M8271/0	락토트로프 선종	Lactotroph adenoma	D35.2
M8272/0	뇌하수체 선종 NOS	Pituitary adenoma NOS	D35.2
M8272/3	뇌하수체 암종 NOS	Pituitary carcinoma NOS	C75.1
M8273/3	뇌하수체 모세포종	Pituitary blastoma	C75.1
M8280/0	호산성 선종	Acidophil adenoma	D35.2
M8280/3	호산성 암종	Acidophil carcinoma	C75.1
M8281/0	혼합형 호산성-호염기성 선종	Mixed acidophil-basophil adenoma	D35.2
M8281/3	혼합형 호산성-호염기성 암종	Mixed acidophil-basophil carcinoma	C75.1
M8290/0	호산세포성 선종	Oxyphilic adenoma
M8290/3	호산세포성 선암종	Oxyphilic adenocarcinoma
M8300/0	호염기성 선종	Basophil adenoma	D35.2
M8300/3	호염기성 암종	Basophil carcinoma	C75.1
M8310/0	투명세포 선종	Clear cell adenoma
M8310/3	투명세포 선암종 NOS	Clear cell adenocarcinoma NOS
M8311/1	고신장형 종양	Hypernephroid tumour
M8311/3	유전성 평활근종증 및 신장세포 암종(HLRCC) 관련 신장세포 암종	Hereditary leiomyomatosis and renal cell carcinoma(HLRCC)syndrome-associated renal cell carcinoma)	C64.-
M8312/3	신장세포 암종 NOS	Renal cell carcinoma NOS	C64.-
M8313/0	투명세포 선섬유종	Clear cell adenofibroma	D27.-
M8313/1	투명세포 경계형 종양	Clear cell borderline tumor	D39.1-
M8313/3	투명세포 선암섬유종	Clear cell adenocarcinofibroma	C56.-
M8314/3	지방-과다 암종	Lipid-rich carcinoma	C50.-
M8315/3	글리코겐-과다 암종	Glycogen-rich carcinoma
M8316/1	저악성 잠재성의 다방성 낭성 신장 신생물	Multilocular cystic renal neoplasm of low malignant potential
M8316/3	낭-관련 신장세포 암종	Cyst-associated renal cell carcinoma	C64.-
M8317/3	혐색소형 신장세포 암종	Renal cell carcinoma, chromophobe type	C64.-
M8318/3	육종모양 신장세포 암종	Renal cell carcinoma, sarcomatoid	C64.-
M8319/3	집합관 암종	Collecting duct carcinoma	C64.-
M8320/3	과립세포 암종	Granular cell carcinoma
M8321/0	주세포 선종	Chief cell adenoma	D35.1
M8322/0	물-투명세포 선종	Water-clear cell adenoma	D35.1
M8322/3	물-투명세포 선암종	Water-clear cell adenocarcinoma	C75.0
M8323/0	혼합세포 선종	Mixed cell adenoma
M8323/1	투명세포 유두상 신장세포 암종	Clear cell papillary renal cell carcinoma	D41.0-
M8323/3	혼합세포 선암종	Mixed cell adenocarcinoma
M8324/0	지방선종	Lipoadenoma
M8325/0	뒤콩팥(후신) 선종	Metanephric adenoma	D30.0-
M8330/0	소포성 선종 NOS	Follicular adenoma NOS	D34
M8330/1	비정형적 소포성 선종	Atypical follicular adenoma	D44.0
M8330/3	소포성 암종 NOS	Follicular carcinoma NOS	C73
M8331/3	고분화된 소포성 선암종	Follicular adenocarcinoma, well differentiated	C73
M8332/3	섬유주 소포성 선암종	Follicular adenocarcinoma, trabecular	C73
M8333/0	미세소포성 선종 NOS	Microfollicular adenoma NOS	D34
M8333/3	태아 선암종	Fetal adenocarcinoma
M8334/0	대소포성 선종	Macrofollicular adenoma	D34
M8335/1	불확실한 악성 잠재성의 소포성 종양	Follicular tumor of uncertain malignant potential	D44.0
M8335/3	최소 침범 소포성 암종	Follicular carcinoma, minimally invasive	C73
M8336/1	유리질화 섬유주 종양	Hyalinizing trabecular tumor	D44.0
M8337/3	소분화된 갑상선 암종	Poorly differentiated thyroid carcinoma	C73
M8339/3	피막형성형 혈관침습성 소포성 암종	Follicular carcinoma, encapsulated, angio invasive	C73
M8340/3	소포성 변종성 유두상 암종	Papillary carcinoma, follicular variant	C73
M8341/3	유두상 미세암종	Papillary microcarcinoma	C73
M8342/3	종양세포성 변형 유두상 암종	Papillary carcinoma, oncocytic variant	C73
M8343/3	갑상선의 피막형성형 유두상 암종	Papillary carcinoma, encapsulated of thyroid	C73
M8344/3	원주세포 유두상 암종	Papillary carcinoma, columnar cell	C73
M8345/3	수질성 갑상선 암종	Medullary thyroid carcinoma	C73
M8346/3	혼합 수질성-소포성 암종	Mixed medullary-follicular carcinoma	C73
M8347/3	혼합 수질성-유두상 암종	Mixed medullary-papillary carcinoma	C73
M8348/1	불확실한 악성 잠재성의 고분화된 종양	Well differentiated tumor of uncertain malignant potential	D44.0
M8349/1	유두상 유사 핵 특징(NIFTP)을 동반한 비침범성 소포성 갑상선 신생물	Non-invasive follicular thyroid neoplasm with papillary-like nuclear features (NIFTP)	D44.0
M8350/3	비피막형성형 경화성 암종	Nonencapsulated sclerosing carcinoma	C73
M8360/1	다발성 내분비 선종	Multiple endocrine adenomas
M8361/0	방사구체성 종양	Juxtaglomerular tumour	D30.0-
M8370/0	부신피질 선종 NOS	Adrenal cortical adenoma NOS	D35.0
M8370/3	부신피질 암종	Adrenal cortical carcinoma	C74.0
M8371/0	밀집세포형 부신피질 선종	Adrenal cortical adenoma, compact cell	D35.0
M8372/0	색소성 부신피질 선종	Adrenal cortical adenoma, pigmented	D35.0
M8373/0	투명세포형 부신피질 선종	Adrenal cortical adenoma, clear cell	D35.0
M8374/0	사구체세포형 부신피질 선종	Adrenal cortical adenoma, glomerulosa cell	D35.0
M8375/0	혼합세포형 부신피질 선종	Adrenal cortical adenoma, mixed cell	D35.0
M8380/0	자궁내막모양 선종 NOS	Endometrioid adenoma NOS
M8380/1	경계형 악성의 자궁내막모양 선종	Endometrioid adenoma, borderline malignancy
M8380/3	자궁내막모양 선암종 NOS	Endometrioid adenocarcinoma NOS
M8381/0	자궁내막모양 선섬유종	Endometrioid adenofibroma NOS
M8381/1	경계형 악성의 자궁내막모양 선섬유종	Endometrioid adenofibroma, borderline malignancy
M8381/3	악성 자궁내막모양 선섬유종	Endometrioid adenofibroma, malignant
M8382/3	분비성 변종 자궁내막모양 선암종	Endometrioid adenocarcinoma, secretory variant
M8383/3	섬모세포 변종 자궁내막모양 선암종	Endometrioid adenocarcinoma, ciliated cell variant
M8384/3	자궁경관내막형 선암종 NOS	Adenocarcinoma, endocervical type NOS
M8390/0	피부부속물 선종	Skin appendage adenoma	D23.-
M8390/3	부속기 선암종 NOS	Adnexal adenocarcinoma NOS	C44.-
M8391/0	소포성 섬유종	Follicular fibroma	D23.-
M8392/0	한선섬유선종	Syringofibroadenoma	D23.-
M8400/0	땀샘 선종	Sweat gland adenoma	D23.-
M8400/1	땀샘 종양 NOS	Sweat gland tumour NOS	D48.5
M8400/3	땀샘 선암종	Sweat gland adenocarcinoma	C44.-
M8401/0	아포크린 선종	Apocrine adenoma
M8401/3	아포크린 선암종	Apocrine adenocarcinoma
M8402/0	한선종 NOS	Hidradenoma NOS	D23.-
M8402/3	한선암종	Hidradenocarcinoma	C44.-
M8403/0	한선종 NOS	Spiradenoma NOS	D23.-
M8403/3	악성 외분비 한선종	Malignant eccrine spiradenoma	C44.-
M8404/0	한선낭종	Hidrocystoma	D23.-
M8405/0	유두상 한선종	Papillary hidradenoma	D23.-
M8406/0	유두상 한낭선종	Syringocystadenoma papilliferum	D23.-
M8406/3	유두상 한낭선암종	Syringocystadenocarcinoma papilliferum
M8407/0	한선종 NOS	Syringoma NOS	D23.-
M8407/3	미세낭성 부속기 암종	Microcystic adnexal carcinoma	C44.-
M8408/0	외분비 유두상 선종	Eccrine papillary adenoma	D23.-
M8408/3	말단 유두상 선암종	Digital papillary adenocarcinoma	C44.-
M8409/0	땀구멍샘종 NOS	Poroma NOS	D39.1-
M8409/2	상피내 한공암종	Porocarcinoma in situ
M8409/3	한공암종 NOS	Porocarcinoma NOS	C44.-
M8410/0	피지종	Sebaceoma	D23.-
M8410/3	피지의 암종	Sebaceous carcinoma	C44.-
M8413/3	외분비 선암종	Eccrine adenocarcinoma	C44.-
M8420/0	귀지 선종	Ceruminous adenoma	D23.2
M8420/3	귀지 선암종	Ceruminous adenocarcinoma	C44.2
M8430/1	점액표피모양 종양	Mucoepidermoid tumour
M8430/3	점액표피모양 암종	Mucoepidermoid carcinoma
M8440/0	낭선종 NOS	Cystadenoma NOS
M8440/3	낭선암종 NOS	Cystadenocarcinoma NOS
M8441/0	장액성 낭선종 NOS	Serous cystadenoma NOS
M8441/2	장액성 상피내 암종	Serous intraepithelial carcinoma
M8441/3	장액성 암종 NOS	Serous carcinoma NOS
M8442/1	장액성 경계형 종양, NOS	Serous borderline tumor, NOS	D39.1-
M8443/0	투명세포 낭선종	Clear cell cystadenoma	D27.-
M8450/0	유두상 낭선종 NOS	Papillary cystadenoma NOS	D27.-
M8450/3	유두상 낭선암종 NOS	Papillary cystadenocarcinoma NOS	C56.-
M8451/1	경계형 악성의 유두상 낭선종	Papillary cystadenoma, borderline malignancy	D39.1-
M8452/1	난소의 고형 가유두모양 종양	Solid pseudopapillary tumour of ovary	D39.1-
M8452/3	췌장의 고형 가유두모양 신생물	Solid pseudopapillary neoplasm of pancreas	C25.-
M8453/0	관내 유두상-점액성 선종	Intraductal papillary mucinous adenoma	D13.6
M8453/2	고등급 이형성을 동반한 관내 유두상-점액성 신생물	Intraductal papillary mucinous neoplasm with high grade dysplasia	D01.7-
M8453/3	침습성 암종과 관련된 관내 유두상-점액성 신생물	Intraductal papillary mucinous neoplasm with an associated invasive carcinoma	C25.-
M8454/0	방실결절의 낭성 종양	Cystic tumour of atrio-ventricular node	D15.1
M8460/2	장액성 경계형 종양, 미세유두상 변형	Serous borderline tumor, micropapillary variant	D07.3
M8460/3	저등급 장액성 암종	Low grade serous carcinoma	C56.-
M8461/0	장액성 표면성 유두종	Serous surface papilloma	D27.-
M8461/3	고등급 장액성 암종	High grade serous carcinoma	C56.-
M8470/0	점액성 낭선종 NOS	Mucinous cystadenoma NOS	D27.-
M8470/2	고등급 형성이상을 동반한 점액성 낭성 신생물	Mucinous cystic neoplasm with high grade dysplasia	D01.7-
M8470/3	점액성 낭선암종 NOS	Mucinous cystadenocarcinoma NOS	C56.-
M8472/1	경계형 악성의 점액성 낭성 종양	Mucinous cystic tumour of borderline malignancy	D39.1
M8474/0	장점액성 낭선종	Seromucinous cystadenoma
M8474/1	장점액성 경계형 종양	Seromucinous borderline tumor
M8474/3	장점액성 암종	Seromucinous carcinoma	C56.-
M8480/0	점액성 선종	Mucinous adenoma
M8480/1	충수돌기의 저등급 점액성 신생물	Low grade appendiceal mucinous neoplasm	D37.3
M8480/3	점액성 선암종(폐의 M8253/3 제외)	Mucinous adenocarcinoma(except of lung M8253/3)
M8480/6	복막 거짓 점액종	Pseudomyxoma peritonei
M8481/3	점액소-생산 선암종	Mucin-producing adenocarcinoma
M8482/3	위형 점액성 암종	Mucinous carcinoma, gastric type	C53.-
M8490/3	반지세포 암종	Signet ring cell carcinoma
M8490/6	전이성 반지세포 암종	Metastatic signet ring cell carcinoma
M8500/2	비침윤성 관내 암종 NOS	Intraductal carcinoma, noninfiltrating NOS
M8500/3	침윤성 관 암종 NOS	Infiltrating duct carcinoma NOS	C50.-
M8501/2	비침윤성 면포암종	Comedocarcinoma, noninfiltrating	D05.-
M8501/3	면포암종 NOS	Comedocarcinoma NOS	C50.-
M8502/3	분비성 암종	Secretory carcinoma
M8503/0	관내 유두종	Intraductal papilloma
M8503/2	비침윤성 관내 유두상 선암종	Noninfiltrating intraductal papillary adenocarcinoma	D05.-
M8503/3	침범을 동반한 관내 유두상 선암종	Intraductal papillary adenocarcinoma with invasion	C50.-
M8504/0	낭내 유두상 선종	Intracystic papillary adenoma
M8504/2	피막형성형 유두상 암종(갑상선의 M8343/3 제외)	Encapsulated papillary carcinoma (except of thyroid M8343/3)
M8504/3	침범을 동반한 피막형성형 유두상 암종(갑상선의 M8343/3 제외)	Encapsulated papillary carcinoma with invasion (except of thyroid M8343/3)
M8505/0	관내 유두종증 NOS	Intraductal papillomatosis NOS
M8506/0	유두의 선종	Adenoma of nipple	D24.-
M8507/2	관내 미세유두상 암종	Intraductal micropapillary carcinoma	D05.-
M8507/3	유방의 침범성 미세유두상 암종	Invasive micropapillary carcinoma of breast	C50.-
M8508/3	낭성 과다분비성 암종	Cystic hypersecretory carcinoma	C50.-
M8509/2	고형 유두상 상피내 암종	Solid papillary carcinoma in situ	D05.9-
M8509/3	침범을 동반한 고형 유두상 암종	Solid papillary carcinoma with invasion	C50.-
M8510/3	수질성 암종 NOS	Medullary carcinoma NOS
M8512/3	림프모양 간질을 동반한 수질성 암종	Medullary carcinoma with lymphoid stroma
M8513/3	비정형적 수질성 암종	Atypical medullary carcinoma	C50.-
M8514/3	결합조직형성형 관 암종	Duct carcinoma, desmoplastic type
M8519/2	다형성 소엽성 상피내 암종	Lobular carcinoma in situ, pleomorphic	D05.9-
M8520/2	소엽성 상피내 암종 NOS	Lobular carcinoma in situ NOS	D05.0-
M8520/3	소엽성 암종 NOS	Lobular carcinoma NOS	C50.-
M8521/3	침윤성 소관성 암종	Infiltrating ductular carcinoma	C50.-
M8522/2	관내암종 및 소엽성 상피내 암종	Intraductal carcinoma and lobular carcinoma in situ	D05.7-
M8522/3	침윤성 관 및 소엽성 암종	Infiltrating duct and lobular carcinoma	C50.-
M8523/3	기타 다른 형태를 동반한 혼합 침윤성 관 암종	Infiltrating duct mixed with other types of carcinoma	C50.-
M8524/3	기타 다른 형태를 동반한 혼합 침윤성 소엽성 암종	Infiltrating lobular mixed with other types of carcinoma	C50.-
M8525/3	다형성 선암종	Polymorphous adenocarcinoma
M8530/3	염증성 암종	Inflammatory carcinoma	C50.-
M8540/3	유방의 파제트병	Paget disease, mammary	C50.-
M8541/3	파제트병 및 유방의 침윤성 관 암종	Paget disease and infiltrating duct carcinoma of breast	C50.-
M8542/3	유방외의 파제트병(뼈 제외:비신생물성)	Paget disease, extramammary(except of bone: not neoplastic)
M8543/3	파제트병 및 유방의 관내 암종	Paget disease and intraductal carcinoma of breast	C50.-
M8550/0	포상세포 선종	Acinar cell adenoma
M8550/1	포상세포 종양	Acinar cell tumour
M8550/3	포상세포 암종	Acinar cell carcinoma
M8551/3	포상세포 낭선암종	Acinar cell cystadenocarcinoma
M8552/3	포상-관상, 혼합된 암종	Mixed acinar-ductal carcinoma
M8560/0	혼합 편평세포와 선성 유두종	Mixed squamous cell and glandular papilloma
M8560/3	선편평세포 암종	Adenosquamous carcinoma
M8561/0	선림프종	Adenolymphoma	D11.-
M8562/3	상피성-근상피성 암종	Epithelial-myoepithelial carcinoma
M8563/0	림프선종	Lymphadenoma
M8570/3	편평상피 화생을 동반한 선암종	Adenocarcinoma with squamous metaplasia
M8571/3	연골성 및 골성 화생을 동반한 선암종	Adenocarcinoma with cartilaginous and osseous metaplasia
M8572/3	방추세포 화생을 동반한 선암종	Adenocarcinoma with spindle cell metaplasia
M8573/3	아포크린성 화생을 동반한 선암종	Adenocarcinoma with apocrine metaplasia
M8574/3	신경내분비 분화를 동반한 선암종	Adenocarcinoma with neuroendocrine differentiation
M8575/3	화생성 암종 NOS	Metaplastic carcinoma NOS
M8576/3	간모양의 선암종	Hepatoid adenocarcinoma
M8580/0	현미경적 흉선종	Microscopic thymoma	D15.0
M8580/1	림프모양 간질을 동반한 미세결절성 흉선종	Micronodular thymoma with lymphoid stroma	D38.4
M8580/3	흉선종 NOS	Thymoma NOS	C37
M8581/3	A형 흉선종	Thymoma, type A	C37
M8582/3	AB형 흉선종	Thymoma, type AB	C37
M8583/3	B1형 흉선종	Thymoma, type B1	C37
M8584/3	B2형 흉선종	Thymoma, type B2	C37
M8585/3	B3형 흉선종	Thymoma, type B3	C37
M8586/3	흉선 암종 NOS	Thymic carcinoma NOS	C37
M8587/0	딴곳 과오종성의 흉선종	Ectopic hamartomatous thymoma
M8588/3	흉선-유사 요소를 동반한 방추상피 종양	Spindle epithelial tumour with thymus- like element
M8589/3	갑상선내 흉선 암종	Intrathyroid thymic carcinoma	C73
M8590/0	성기삭-간질성 종양, 양성	Sex cord-stromal tumor, benign
M8590/1	성기삭-생식선 간질성 종양 NOS	Sex cord-gonadal stromal tumour NOS
M8591/1	불완전 분화된 성기삭-생식선 간질성 종양	Sex cord-gonadal stromal tumour, incompletely differentiated
M8592/1	혼합 형태 성기삭-생식선 간질성 종양	Sex cord-gonadal stromal tumour, mixed forms
M8593/1	소 성기삭 요소를 동반한 간질성 종양	Stromal tumour with minor sex cord elements	D39.1-
M8594/1	혼합된 배아세포-성기삭-간질성 종양 NOS	Mixed germ cell-sex cord-stromal tumor NOS
M8600/0	난포막종 NOS	Thecoma NOS	D27.-
M8600/3	악성 난포막종	Thecoma, malignant	C56.-
M8601/0	황체화형 난포막종	Thecoma, luteinized	D27.-
M8602/0	경화성 간질성 종양	Sclerosing stromal tumour	D27.-
M8610/0	황체종 NOS	Luteoma NOS	D27.-
M8620/1	고환의 성인형 과립막 세포 종양	Adult granulosa cell tumor of testis	D40.1
M8620/3	난소의 성인형 과립막세포 종양	Adult granulosa cell tumor of ovary	C56.-
M8621/1	과립막세포-난포막세포 종양	Granulosa cell-theca cell tumour	D39.1-
M8622/0	연소성 고환의 과립막세포 종양	Granulosa cell tumor of testis, juvenile	D29.-
M8622/1	연소성 과립막세포 종양(고환의 M8622/0 제외)	Granulosa cell tumour, juvenile (except of testis M8622/0)	D39.1-
M8623/1	윤상 세관을 가진 성기삭 종양	Sex cord tumour with annular tubules	D39.1-
M8630/0	양성 남성모세포종	Androblastoma, benign
M8630/1	남성모세포종 NOS	Androblastoma NOS
M8630/3	악성 남성모세포종	Androblastoma, malignant
M8631/0	고분화된 세르톨리-라이디히세포 종양	Sertoli-Leydig cell tumour, well differentiated
M8631/1	중등도 분화형 세르톨리-라이디히세포 종양, NOS	Sertoli-Leydig cell tumour of inter mediate differentiation, NOS
M8631/3	소분화된 세르톨리-라이디히세포 종양	Sertoli-Leydig cell tumour, poorly differentiated
M8632/1	기난드로모세포종	Gynandroblastoma	D39.1-
M8633/1	그물모양 세르톨리-라이디히세포 종양	Sertoli-Leydig cell tumour, retiform
M8634/1	이종요소를 가진 중간 분화형 세르톨리-라이디히세포 종양	Sertoli-Leydig cell tumor, intermediate differentiation, with heterologous elements
M8634/3	이종요소를 가진 소분화된 세르톨리-라이디히세포 종양	Sertoli-Leydig cell tumour, poorly differentiated, with heterologous elements
M8640/1	세르톨리세포 종양 NOS	Sertoli cell tumour NOS
M8640/3	세르톨리세포 암종	Sertoli cell carcinoma	C62.-
M8641/0	지질축적을 동반한 세르톨리세포 종양	Sertoli cell tumour with lipid storage
M8642/1	대세포 석회화 세르톨리세포 종양	Large cell calcifying Sertoli cell tumour
M8643/1	관내 대세포 유리질화 세르톨리세포 신생물	Intratubular large cell hyalinizing Sertoli cell neoplasia
M8650/0	난소의 라이디히세포 종양, NOS	Leydig cell tumour of ovary, NOS	D27.9
M8650/1	고환의 라이디히세포 종양 NOS	Leydig cell tumour of testis, NOS	D40.1
M8650/3	악성 라이디히세포 종양	Leydig cell tumour, malignant	C62.-
M8660/0	문세포 종양	Hilus cell tumour	D27.-
M8670/0	난소의 지질세포 종양	Lipid cell tumour of ovary	D27.-
M8670/3	악성 스테로이드세포 종양	Steroid cell tumour, malignant
M8671/0	부신 잔존물 종양	Adrenal rest tumour
M8680/3	부신경절종 NOS	Paraganglioma NOS	C75.5
M8681/3	교감신경성 부신경절종	Sympathetic paraganglioma
M8682/3	부교감신경성 부신경절종	Parasympathetic paraganglioma
M8683/0	신경절세포성 부신경절종	Gangliocytic paraganglioma	D13.2
M8690/3	중이 부신경절종	Middle ear paraganglioma	C75.5
M8691/3	대동맥 소체 종양	Aortic body tumor	C75.5
M8692/3	경동맥 소체 부신경절종	Carotid body paraganglioma	C75.4
M8693/3	부신외 부신경절종 NOS	Extra-adrenal paraganglioma NOS
M8700/3	크롬친화세포종 NOS	Pheochromocytoma NOS	C74.1
M8710/3	사구맥관육종	Glomangiosarcoma
M8711/0	사구 종양 NOS	Glomus tumour NOS
M8711/1	사구맥관종증	Glomangiomatosis
M8711/3	악성 사구 종양	Glomus tumour, malignant
M8712/0	사구맥관종	Glomangioma
M8713/0	사구맥관근종	Glomangiomyoma
M8714/0	양성 혈관주위 상피모양 종양	Perivascular epithelioid tumor, benign
M8714/3	악성 혈관주위 상피모양 종양	Perivascular epithelioid tumor, malignant
M8720/0	색소성 모반 NOS	Pigmented naevus NOS	D22.-
M8720/2	상피내 흑색종	Melanoma in situ	D03.-
M8720/3	악성 흑색종(연부의 M9044/3 제외) NOS	Malignant melanoma(except of soft parts M9044/3) NOS
M8721/3	결절성 흑색종	Nodular melanoma	C43.-
M8722/0	풍선세포 모반	Balloon cell naevus	D22.-
M8722/3	풍선세포 흑색종	Balloon cell melanoma	C43.-
M8723/0	달무리 모반	Halo naevus	D22.-
M8723/3	퇴행성 악성 흑색종	Malignant melanoma, regressing	C43.-
M8725/0	신경모반	Neuronaevus	D22.-
M8726/0	거대세포성 모반	Magnocellular naevus	D31.4
M8727/0	형성이상 모반	Dysplastic naevus	D22.-
M8728/0	수막성 멜라닌세포증	Meningeal melanocytosis	D32.9
M8728/1	수막성 멜라닌세포종	Meningeal melanocytoma	D42.9
M8728/3	수막성 멜라닌종증	Meningeal melanomatosis	C70.9
M8730/0	비색소성 모반	Nonpigmented naevus	D22.-
M8730/3	무흑색소성 흑색종	Amelanotic melanoma	C43.-
M8740/0	이행부 모반 NOS	Junctional naevus NOS	D22.-
M8740/3	이행부 모반내 악성 흑색종	Malignant melanoma in junctional naevus	C43.-
M8741/2	전암성 흑색증 NOS	Precancerous melanosis NOS	D03.-
M8741/3	전암성 흑색증내 악성 흑색종	Malignant melanoma in precancerous melanosis	C43.-
M8742/0	흑자양 멜라닌세포성 모반	Lentiginous melanocytic nevus	D22.-
M8742/2	흑색점 검정사마귀	Lentigo maligna	D03.-
M8742/3	흑색점 검정사마귀 흑색종	Lentigo maligna melanoma	C43.-
M8743/3	적게 누적된 일광 손상 흑색종	Low cumulative sun damage melanoma	C43.-
M8744/0	사지말단부 모반	Acral nevus	D22.-
M8744/3	사지말단부 흑색종	Acral melanoma	C43.-
M8745/3	결합조직형성 흑색종, NOS	Desmoplastic melanoma, NOS	C43.-
M8746/3	점막성 흑자양 흑색종	Mucosal lentiginous melanoma
M8750/0	피부 모반	Dermal nevus	D22.-
M8760/0	복합모반	Compound naevus	D22.-
M8761/0	선천성 멜라닌세포성 모반 NOS	Congenital melanocytic nevus NOS	D22.-
M8761/1	거대색소성 모반 NOS	Giant pigmented naevus NOS	D48.5
M8761/3	거대 선천성 모반내 발생 악성 흑색종	Malignant melanoma arising in giant congenital nevus	C43.-
M8762/1	선천성 모반내의 증식성 피부 병변	Proliferative dermal lesion in congenital naevus	D48.5
M8770/0	상피모양 및 방추세포 모반	Epithelioid and spindle cell naevus	D22.-
M8770/3	악성 스피츠 종양	Malignant Spitz tumor	C43.-
M8771/0	상피모양 세포 모반	Epithelioid cell naevus	D22.-
M8771/3	상피모양 세포 흑색종	Epithelioid cell melanoma
M8772/0	방추세포 모반 NOS	Spindle cell naevus NOS	D22.-
M8772/3	방추세포 흑색종 NOS	Spindle cell melanoma NOS
M8773/3	A형 방추세포 흑색종	Spindle cell melanoma, type A	C69.4
M8774/3	B형 방추세포 흑색종	Spindle cell melanoma, type B	C69.4
M8780/0	청색모반 NOS	Blue naevus NOS	D22.-
M8780/1	색소성 상피모양 멜라닌세포종	Pigmented epithelioid melanocytoma	D48.5
M8780/3	악성 청색모반	Blue naevus, malignant	C43.-
M8790/0	세포성 청색모반	Cellular blue naevus	D22.-
M8800/0	양성 연조직 종양	Soft tissue tumour, benign
M8800/3	육종 NOS	Sarcoma NOS
M8801/3	방추세포 육종	Spindle cell sarcoma
M8802/1	다형성 유리질화 혈관확장성 종양	Pleomorphic hyalinizing angiectatic tumor
M8802/3	거대세포 육종(뼈의 M9250/3 제외)	Giant cell sarcoma(except of bone M9250/3)
M8803/3	소세포 육종	Small cell sarcoma
M8804/3	상피모양 육종	Epithelioid sarcoma
M8805/3	미분화된 육종	Undifferentiated sarcoma
M8806/3	결합조직형성 소원형세포 종양	Desmoplastic small round cell tumour
M8810/0	섬유종(힘줄집의 M8813/0 제외) NOS	Fibroma (except of tendon sheath M8813/0) NOS
M8810/1	세포성 섬유종	Cellular fibroma	D39.1-
M8810/3	섬유육종 NOS	Fibrosarcoma NOS
M8811/0	섬유점액종	Fibromyxoma
M8811/1	점액염증성 섬유모세포성 육종	Myxoinflammatory fibroblastic sarcoma
M8811/3	점액섬유육종	Myxofibrosarcoma
M8812/0	골막의 섬유종	Periosteal fibroma	D16.-
M8812/3	골막의 섬유육종	Periosteal fibrosarcoma	C40.-, C41.-
M8813/0	힘줄집의 섬유종	Fibroma of tendon sheath
M8813/3	근막 섬유육종	Fascial fibrosarcoma
M8814/3	영아성 섬유육종	Infantile fibrosarcoma
M8815/0	고립성 섬유성 종양/혈관주위세포종, 등급 1	Solitary fibrous tumor/Haemangiopericytoma, grade 1
M8815/1	고립성 섬유성 종양 NOS	Solitary fibrous tumor NOS
M8815/3	악성 고립성 섬유성 종양	Solitary fibrous tumor, malignant
M8816/0	석회화 건막성 섬유종	Calcifying aponeurotic fibroma
M8817/0	석회화 섬유성 종양	Calcifying fibrous tumor
M8820/0	탄력섬유종	Elastofibroma
M8821/1	공격성 섬유종증	Aggressive fibromatosis
M8822/1	복부섬유종증	Abdominal fibromatosis
M8823/0	경화성 섬유종	Sclerotic fibroma
M8823/1	결합조직형성 섬유종	Desmoplastic fibroma
M8824/0	근섬유종	Myofibroma
M8824/1	근섬유종증	Myofibromatosis
M8825/0	근섬유모세포종	Myofibroblastoma
M8825/1	근섬유모세포성 종양 NOS	Myofibroblastic tumour NOS
M8825/3	근섬유모세포성 육종	Myofibroblastic sarcoma
M8826/0	혈관근섬유모세포종	Angiomyofibroblastoma
M8827/1	기관지주위의 근섬유모세포성 종양	Myofibroblastic tumour, peribronchial	D38.1
M8830/0	양성 섬유성 조직구종, NOS	Benign fibrous histiocytoma, NOS
M8830/1	비정형 섬유성 조직구종	Atypical fibrous histiocytoma
M8830/3	악성 섬유성 조직구종	Malignant fibrous histiocytoma
M8831/0	조직구종 NOS	Histiocytoma NOS
M8832/0	피부섬유종 NOS	Dermatofibroma NOS	D23.-
M8832/1	융기성 피부섬유육종 NOS	Dermatofibrosarcoma protuberans NOS	D48.5
M8832/3	섬유육종성 융기성 피부섬유육종	Dermatofibrosarcoma protuberans, fibrosar comatous	C44.-
M8833/1	색소성 융기성 피부섬유육종	Pigmented dermatofibrosarcoma protuberans	D48.5
M8834/1	거대세포 섬유모세포종	Giant cell fibroblastoma
M8835/1	총상의 섬유조직구 종양	Plexiform fibrohistiocytic tumour
M8836/1	혈관종성 섬유성 조직구종	Angiomatoid fibrous histiocytoma
M8840/0	점액종 NOS	Myxoma NOS
M8840/3	점액육종	Myxosarcoma
M8841/0	혈관점액종 NOS	Angiomyxoma NOS
M8842/0	골화성 섬유점액모양 종양 NOS	Ossifying fibromyxoid tumour NOS
M8842/3	악성 골화성 섬유점액모양 종양	Ossifying fibromyxoid tumor, malignant
M8850/0	지방종 NOS	Lipoma NOS	D17.-
M8850/1	비정형적 지방종성 종양	Atypical lipomatous tumor
M8850/3	지방육종 NOS	Liposarcoma NOS
M8851/0	섬유지방종	Fibrolipoma	D17.-
M8851/1	지방섬유종증	Lipofibromatosis
M8851/3	고분화된 지방육종 NOS	Liposarcoma, well differentiated NOS
M8852/0	섬유점액 지방종	Fibromyxolipoma	D17.-
M8852/3	점액모양 지방육종	Myxoid liposarcoma
M8853/3	원형세포 지방육종	Round cell liposarcoma
M8854/0	다형성 지방종	Pleomorphic lipoma	D17.-
M8854/3	다형성 지방육종	Pleomorphic liposarcoma
M8855/3	혼합된 지방육종	Mixed liposarcoma
M8856/0	근육내 지방종	Intramuscular lipoma	D17.-
M8857/0	방추세포 지방종	Spindle cell lipoma	D17.-
M8857/3	섬유모세포성 지방육종	Fibroblastic liposarcoma
M8858/3	역분화된 지방육종	Dedifferentiated liposarcoma
M8860/0	혈관근지방종	Angiomyolipoma
M8860/1	상피모양 혈관근지방종	Angiomyolipoma, epithelioid
M8861/0	혈관지방종 NOS	Angiolipoma NOS	D17.-
M8862/0	연골모양의 지방종	Chondroid lipoma
M8870/0	골수지방종	Myelolipoma
M8880/0	동면선종	Hibernoma
M8881/0	지방모세포종증	Lipoblastomatosis
M8890/0	평활근종 NOS	Leiomyoma NOS
M8890/1	평활근종증 NOS	Leiomyomatosis NOS
M8890/3	평활근육종 NOS	Leiomyosarcoma NOS
M8891/0	상피모양 평활근종	Epithelioid leiomyoma
M8891/3	상피모양 평활근육종	Epithelioid leiomyosarcoma
M8892/0	세포성 평활근종	Cellular leiomyoma
M8893/0	진기한 평활근종	Bizarre leiomyoma
M8894/0	혈관평활근종	Angioleiomyoma
M8894/3	혈관근육종	Angiomyosarcoma
M8895/0	근종	Myoma
M8895/3	근육종	Myosarcoma
M8896/0	점액모양의 평활근종	Myxoid leiomyoma
M8896/3	점액모양의 평활근육종	Myxoid leiomyosarcoma
M8897/1	불확실한 악성 잠재성의 평활근 종양	Smooth muscle tumour of uncertain malignant potential
M8898/1	전이성 평활근종	Metastasizing leiomyoma
M8900/0	횡문근종 NOS	Rhabdomyoma NOS
M8900/3	횡문근육종 NOS	Rhabdomyosarcoma NOS
M8901/3	성인형 다형성의 횡문근육종	Pleomorphic rhabdomyosarcoma, adult type
M8902/3	혼합형 횡문근육종	Mixed type rhabdomyosarcoma
M8903/0	태아 횡문근종	Fetal rhabdomyoma
M8904/0	성인형 세포성 횡문근종	Adult cellular rhabdomyoma
M8905/0	생식기 횡문근종	Genital rhabdomyoma	D28.0, D28.1
M8910/3	배아형 횡문근육종 NOS	Embryonal rhabdomyosarcoma NOS
M8912/3	방추세포 횡문근육종	Spindle cell rhabdomyosarcoma
M8920/3	포상 횡문근육종	Alveolar rhabdomyosarcoma
M8921/3	외배엽중간엽종	Ectomesenchymoma
M8930/0	자궁내막 간질성 소결절	Endometrial stromal nodule	D26.1
M8930/3	자궁내막 간질성 육종 NOS	Endometrial stromal sarcoma NOS	C54.-
M8931/3	저등급 자궁내막 간질성 육종	Endometrial stromal sarcoma, low grade	C54.-
M8932/0	선근종, NOS	Adenomyoma, NOS
M8933/3	선육종	Adenosarcoma
M8934/3	암성섬유종	Carcinofibroma
M8935/0	양성 간질성 종양	Stromal tumour, benign
M8935/1	간질성 종양 NOS	Stromal tumour NOS
M8935/3	간질성 육종 NOS	Stromal sarcoma NOS
M8936/3	위장의 간질성 종양	Gastrointestinal stromal tumor
M8940/0	다형성 선종	Pleomorphic adenoma
M8940/3	악성 혼합형 종양 NOS	Mixed tumour, malignant NOS
M8941/3	다형성 선종외 암종	Carcinoma ex pleomorphic adenoma	C07, C08.-
M8950/3	뮐러의 혼합성 종양	Mullerian mixed tumour	C54.-
M8951/3	중배엽성 혼합성 종양	Mesodermal mixed tumour
M8959/0	양성 낭성 신종	Benign cystic nephroma	D30.0-
M8959/1	낭성 부분 분화된 신모세포종	Cystic partially differentiated nephroblastoma	D41.0-
M8959/3	악성 낭성 신종	Malignant cystic nephroma	C64.-
M8960/1	중배엽성 신종	Mesoblastic nephroma
M8960/3	신모세포종 NOS	Nephroblastoma NOS	C64.-
M8963/3	간상 종양 NOS	Rhabdoid tumor NOS
M8964/3	신장의 투명세포 육종	Clear cell sarcoma of kidney	C64.-
M8966/0	신수질성 사이질성세포 종양	Renomedullary interstitial cell tumour	D30.0-
M8967/0	골화의 신장 종양	Ossifying renal tumour	D30.0-
M8970/3	간모세포종, NOS	Hepatoblastoma, NOS	C22.2
M8971/3	췌장(이자)모세포종	Pancreatoblastoma	C25.-
M8972/3	폐 모세포종	Pulmonary blastoma	C34.-
M8973/3	가슴막폐 모세포종	Pleuropulmonary blastoma
M8974/1	침모세포종	Sialoblastoma
M8975/1	석회화 중첩 간질성-상피성 종양	Calcifying nested stromal-epithelial tumor	D37.6-
M8980/3	암육종 NOS	Carcinosarcoma NOS
M8981/3	배아형 암육종	Carcinosarcoma, embryonal
M8982/0	근상피종	Myoepithelioma
M8982/3	근상피성 암종	Myoepithelial carcinoma
M8983/0	선근상피종, NOS	Adenomyoepithelioma, NOS	D24.-
M8983/3	암종을 동반한 선근상피종	Adenomyoepithelioma with carcinoma	C50.-
M8990/0	양성 간엽종	Mesenchymoma, benign
M8990/1	간엽종 NOS	Mesenchymoma NOS
M8990/3	악성 간엽종	Mesenchymoma, malignant
M8991/3	배아형 육종	Embryonal sarcoma
M9000/0	브레너 종양 NOS	Brenner tumour NOS	D27.-
M9000/1	경계형 악성의 브레너 종양	Brenner tumour, borderline malignancy	D39.1-
M9000/3	악성 브레너 종양	Brenner tumour, malignant	C56.-
M9010/0	섬유선종 NOS	Fibroadenoma NOS	D24.-
M9011/0	소관내 섬유선종	Intracanalicular fibroadenoma	D24.-
M9012/0	소관주위 섬유선종	Pericanalicular fibroadenoma	D24.-
M9013/0	선섬유종 NOS	Adenofibroma NOS
M9014/0	장액성 선섬유종 NOS	Serous adenofibroma NOS
M9014/1	경계형 악성의 장액성 선섬유종	Serous adenofibroma of borderline malignancy
M9014/3	장액성 선암섬유종	Serous adenocarcinofibroma
M9015/0	점액성 선섬유종 NOS	Mucinous adenofibroma NOS
M9015/1	경계형 악성의 점액성 선섬유종	Mucinous adenofibroma of borderline malignancy
M9015/3	점액성 선암섬유종	Mucinous adenocarcinofibroma
M9016/0	거대 섬유선종	Giant fibroadenoma	D24.-
M9020/0	양성 엽상 종양	Phyllodes tumour, benign	D24.-
M9020/1	경계형 엽상 종양	Phyllodes tumour, borderline	D48.6-
M9020/3	악성 엽상 종양	Phyllodes tumour, malignant	C50.-
M9030/0	연소성 섬유선종	Juvenile fibroadenoma	D24.-
M9040/0	양성 윤활막종	Synovioma, benign
M9040/3	윤활막 육종 NOS	Synovial sarcoma NOS
M9041/3	방추세포형 윤활막 육종	Synovial sarcoma, spindle cell
M9042/3	상피모양 세포형 윤활막 육종	Synovial sarcoma, epithelioid cell
M9043/3	이상형 윤활막 육종	Synovial sarcoma, biphasic
M9044/3	투명세포 육종(신장의 M8964/3 제외) NOS	Clear cell sarcoma (except of kidney M8964/3) NOS
M9045/3	이중표현형 비부비동 육종	Biphenotypic sinonasal sarcoma	C30.0, C31.-
M9050/0	양성 중피종	Mesothelioma, benign
M9050/3	악성 중피종	Mesothelioma, malignant
M9051/0	양성 섬유성 중피종	Fibrous mesothelioma, benign
M9051/3	악성 섬유성 중피종	Fibrous mesothelioma, malignant
M9052/0	양성 상피모양 중피종	Epithelioid mesothelioma, benign
M9052/1	흉막의 고분화된 유두상 중피종	Well differentiated papillary mesothelioma of pleura	D38.2
M9052/3	악성 상피모양 중피종	Epithelioid mesothelioma, malignant
M9053/3	악성 이상형 중피종	Mesothelioma, biphasic, malignant
M9054/0	선종양 종양 NOS	Adenomatoid tumour NOS	D19.-
M9060/3	미분화 세포종	Dysgerminoma
M9061/3	고환종 NOS	Seminoma NOS	C62.-
M9062/3	역형성의 고환종	Seminoma, anaplastic	C62.-
M9063/3	정모세포성 고환종	Spermatocytic seminoma	C62.-
M9064/2	관내 악성 생식세포	Intratubular malignant germ cells	D07.6
M9064/3	배아종	Germinoma
M9065/3	비고환종성 생식세포 종양	Germ cell tumour, nonseminomatous	C62.-
M9070/3	배아형 암종 NOS	Embryonal carcinoma NOS
M9071/3	난황 낭 종양, NOS	Yolk sac tumour, NOS
M9072/3	다배아종	Polyembryoma
M9073/1	생식선모세포종	Gonadoblastoma
M9080/0	양성 기형종	Teratoma, benign
M9080/1	기형종 NOS	Teratoma NOS
M9080/3	악성 기형종	Teratoma, malignant NOS
M9081/3	기형암종	Teratocarcinoma
M9082/3	미분화된 악성 기형종	Malignant teratoma, undifferentiated
M9083/3	중간형 악성 기형종	Malignant teratoma, intermediate
M9084/0	유피낭 NOS	Dermoid cyst NOS
M9084/3	악성 전환을 동반한 기형종	Teratoma with malignant transformation
M9085/3	혼합된 생식세포 종양	Mixed germ cell tumour
M9086/3	혈액학적 악성 관련을 동반한 배아세포 종양	Germ cell tumor with associated haematological malignancy
M9090/0	난소갑상선종 NOS	Struma ovarii NOS	D27.-
M9090/3	악성 난소갑상선종	Struma ovarii, malignant	C56.-
M9091/1	갑상샘종성 카르시노이드	Strumal carcinoid	D39.1-
M9100/0	포상기태 NOS	Hydatidiform mole NOS	O01.9
M9100/1	침습성 포상기태	Invasive hydatidiform mole	D39.2
M9100/3	융모막암종 NOS	Choriocarcinoma NOS
M9101/3	기타 생식세포 요소를 동반한 복합융모막암종	Choriocarcinoma combined with other germ cell elements
M9102/3	영양막성 악성 기형종	Malignant teratoma, trophoblastic
M9103/0	부분적 포상기태	Partial hydatidiform mole	O01.1
M9104/1	태반부위 영양막 종양	Placental site trophoblastic tumour	D39.2
M9105/3	상피모양의 영양막 종양	Trophoblastic tumour, epithelioid
M9110/0	난소망의 선종	Adenoma of rete ovarii	D27.-
M9110/1	볼프 종양	Wolffian tumor
M9110/3	악성 중신종	Mesonephroma, malignant
M9120/0	혈관종 NOS	Haemangioma NOS	D18.0-
M9120/3	혈관육종	Haemangiosarcoma
M9121/0	해면상 혈관종	Cavernous haemangioma	D18.0-
M9122/0	정맥성 혈관종	Venous haemangioma	D18.0-
M9123/0	포도상 혈관종	Racemose haemangioma	D18.0-
M9124/3	쿠퍼세포육종	Kupffer cell sarcoma	C22.3
M9125/0	상피모양 혈관종	Epithelioid haemangioma	D18.0-
M9130/0	양성 혈관내피종	Haemangioendothelioma, benign	D18.0-
M9130/1	혈관내피종 NOS	Haemangioendothelioma NOS
M9130/3	악성 혈관내피종	Haemangioendothelioma, malignant
M9131/0	모세관성 혈관종	Capillary haemangioma	D18.0-
M9132/0	근육내 혈관종	Intramuscular haemangioma	D18.0-
M9133/3	상피모양 혈관내피종 NOS	Epithelioid hemangioendothelioma NOS
M9135/1	유두상 림프내 혈관내피종	Papillary intralymphatic angioendothelioma
M9136/1	방추세포 혈관내피종	Spindle cell haemangioendothelioma
M9137/0	근내막종	Myointimoma
M9137/3	내막 육종	Intimal sarcoma
M9138/1	거짓근원성(상피모양 육종-유사) 혈관내피종	Pseudomyogenic(epithelioid sarcoma- like) haemangioendothelioma
M9140/3	카포시육종	Kaposi sarcoma
M9141/0	각화혈관종	Angiokeratoma
M9142/0	사마귀모양의 각화성 혈관종	Verrucous keratotic haemangioma	D18.0-
M9160/0	혈관섬유종 NOS	Angiofibroma NOS
M9161/0	후천성 토리 혈관종	Acquired tufted haemangioma	D18.0-
M9161/1	혈관모세포종	Haemangioblastoma
M9170/0	림프관종 NOS	Lymphangioma NOS	D18.1
M9170/3	림프관육종	Lymphangiosarcoma
M9171/0	모세관성 림프관종	Capillary lymphangioma
M9172/0	해면상 림프관종	Cavernous lymphangioma
M9173/0	낭성 림프관종	Cystic lymphangioma
M9174/0	림프관근종	Lymphangiomyoma
M9174/1	림프관평활근종증	Lymphangioleiomyomatosis
M9175/0	혈림프관종	Haemolymphangioma	D18.1
M9180/0	골종 NOS	Osteoma NOS	D16.-
M9180/3	골육종 NOS	Osteosarcoma NOS	C40.-, C41.-
M9181/3	연골모세포성 골육종	Chondroblastic osteosarcoma	C40.-, C41.-
M9182/3	섬유모세포성 골육종	Fibroblastic osteosarcoma	C40.-, C41.-
M9183/3	모세혈관 확장성 골육종	Telangiectatic osteosarcoma	C40.-, C41.-
M9184/3	뼈의 파제트병에서 온 골육종	Osteosarcoma in Paget disease of bone	C40.-, C41.-
M9185/3	소세포 골육종	Small cell osteosarcoma	C40.-, C41.-
M9186/3	중심성 골육종, NOS	Central osteosarcoma, NOS	C40.-, C41.-
M9187/3	저등급 중심성 골육종	Low grade central osteosarcoma	C40.-, C41.-
M9191/0	골모양의 골종 NOS	Osteoid osteoma NOS	D16.-
M9192/3	골막주위의 골육종	Parosteal osteosarcoma	C40.-, C41.-
M9193/3	골막의 골육종	Periosteal osteosarcoma	C40.-, C41.-
M9194/3	고 등급 표면 골육종	High grade surface osteosarcoma	C40.-, C41.-
M9195/3	피질내 골육종	Intracortical osteosarcoma	C40.-, C41.-
M9200/0	골모세포종 NOS	Osteoblastoma NOS	D16.-
M9200/1	공격성 골모세포종	Aggressive osteoblastoma	D48.0
M9210/0	골연골종	Osteochondroma	D16.-
M9210/1	골연골종증 NOS	Osteochondromatosis NOS	D48.0
M9211/0	골연골점액종	Osteochondromyxoma
M9212/0	특이한 골막주위의 골연골종성 증식	Bizarre parosteal osteochondromatous proliferation
M9220/0	연골종 NOS	Chondroma NOS	D16.-
M9220/1	연골종증 NOS	Chondromatosis NOS
M9220/3	연골육종 NOS	Chondrosarcoma NOS	C40.-, C41.-
M9221/0	골막의 연골종	Periosteal chondroma	D16.-
M9221/3	골막의 연골육종	Periosteal chondrosarcoma	C40.-, C41.-
M9222/1	비정형적 연골성 종양	Atypical cartilaginous tumor
M9230/1	연골모세포종 NOS	Chondroblastoma NOS	D48.0
M9230/3	악성 연골모세포종	Chondroblastoma, malignant	C40.-, C41.-
M9231/3	점액모양 연골육종	Myxoid chondrosarcoma
M9240/3	간엽성 연골육종	Mesenchymal chondrosarcoma
M9241/0	연골점액모양의 섬유종	Chondromyxoid fibroma	D16.-
M9242/3	투명세포 연골육종	Clear cell chondrosarcoma	C40.-, C41.-
M9243/3	역분화된 연골육종	Dedifferentiated chondrosarcoma	C40.-, C41.-
M9250/1	뼈의 거대세포 종양 NOS	Giant cell tumour of bone NOS	D48.0
M9250/3	뼈의 악성 거대세포 종양	Giant cell tumour of bone, malignant	C40.-, C41.-
M9251/1	연부의 거대세포 종양 NOS	Giant cell tumour of soft parts NOS
M9251/3	연부의 악성 거대세포 종양	Malignant giant cell tumour of soft parts
M9252/0	힘줄 윤활막 거대세포 종양, NOS	Tenosynovial giant cell tumour, NOS	D21.-
M9252/1	미만성 힘줄윤활막 거대세포 종양	Tenosynovial giant cell tumor, diffuse	D48.-
M9252/3	악성 힘줄 윤활막 거대세포 종양	Malignant tenosynovial giant cell tumour	C49.-
M9261/3	긴뼈의 에나멜상피종	Adamantinoma of long bones	C40.-
M9262/0	골화성 섬유종	Ossifying fibroma
M9270/0	양성 치원성 종양	Odontogenic tumour, benign	D16.4-, D16.5
M9270/1	치원성 종양 NOS	Odontogenic tumour NOS	D48.0
M9270/3	악성 치원성 종양	Odontogenic tumour, malignant	C41.0, C41.1
M9271/0	에나멜모세포성 섬유상아종	Ameloblastic fibrodentinoma
M9272/0	백악질(시멘트질)종	Cementoma NOS	D16.4-, D16.5
M9273/0	양성 백악질(시멘트질)모세포종	Cementoblastoma, benign
M9274/0	시멘트질-골화 섬유종	Cemento-ossifying fibroma
M9275/0	거대형 백악질(시멘트질)종	Gigantiform cementoma
M9280/0	치아종 NOS	Odontoma NOS	D16.4-, D16.5
M9281/0	화합물 치아종	Compound odontoma
M9282/0	복합성 치아종	Complex odontoma
M9290/0	에나멜모세포성 섬유-치아종	Ameloblastic fibro-odontoma
M9290/3	에나멜모세포성 치아육종	Ameloblastic odontosarcoma
M9300/0	선종양 치원성 종양	Adenomatoid odontogenic tumour	D16.4-, D16.5
M9301/0	석회화 치원성 낭	Calcifying odontogenic cyst
M9302/0	상아질형성의 유령세포 종양	Dentinogenic ghost cell tumor
M9302/3	유령세포 치원성 암종	Ghost cell odontogenic carcinoma
M9310/0	에나멜모세포종 NOS	Ameloblastoma NOS	D16.4-, D16.5
M9310/3	전이성 에나멜모세포종	Ameloblastoma, metastasizing
M9311/0	치아에나멜모세포종	Odontoameloblastoma
M9312/0	편평 치원성 종양	Squamous odontogenic tumour	D16.4-, D16.5
M9320/0	치원성 점액종	Odontogenic myxoma
M9321/0	치원성 섬유종 NOS	Odontogenic fibroma NOS
M9322/0	말초 치원성 섬유종	Peripheral odontogenic fibroma
M9330/0	에나멜모세포성 섬유종	Ameloblastic fibroma
M9330/3	에나멜모세포성 섬유육종	Ameloblastic fibrosarcoma
M9340/0	석회화 상피성 치원성 종양	Calcifying epithelial odontogenic tumour	D16.4-, D16.5
M9341/3	투명세포 치원성 암종	Clear cell odontogenic carcinoma
M9342/3	치원성 암육종	Odontogenic carcinosarcoma
M9350/1	두개인두종	Craniopharyngioma	D44.3, D44.4
M9351/1	에나멜상피종성 두개인두종	Craniopharyngioma, adamantinomatous	D44.4
M9352/1	유두상 두개인두종	Craniopharyngioma, papillary	D44.4
M9360/1	송과체종	Pinealoma	D44.5
M9361/1	송과체세포종	Pineocytoma	D44.5
M9362/3	송과체모세포종	Pineoblastoma	C75.3
M9363/0	흑색증성 신경외배엽성 종양	Melanotic neuroectodermal tumour
M9364/3	유잉 육종	Ewing sarcoma
M9365/3	아스킨 종양	Askin tumour
M9370/0	양성 척삭세포 종양	Benign notochordal cell tumor
M9370/3	척삭종 NOS	Chordoma NOS
M9371/3	연골모양 척삭종	Chondroid chordoma
M9372/3	역분화된 척삭종	Dedifferentiated chordoma
M9373/0	척삭주위종	Parachordoma
M9380/3	악성 신경교종	Glioma, malignant	C71.-
M9381/3	대뇌신경교종증	Gliomatosis cerebri	C71.-
M9382/3	희소성상세포종 NOS	Oligoastrocytoma NOS	C71.-
M9383/1	뇌실막밑세포종	Subependymoma	D43.-
M9384/1	뇌실막밑 거대세포 성상세포종	Subependymal giant cell astrocytoma	D43.-
M9385/3	H3 K27M-돌연변이 미만성 중간선 신경교종	Diffuse midline glioma, H3 K27M- mutant	C71.-
M9390/0	맥락막 얼기 유두종 NOS	Choroid plexus papilloma NOS	D33.0
M9390/1	비정형적 맥락막 얼기 유두종	Atypical choroid plexus papilloma	D43.0
M9390/3	맥락막 얼기 암종	Choroid plexus carcinoma	C71.5
M9391/1	안장 뇌실막세포종	Sellar ependymoma	D44.3
M9391/3	뇌실막세포종 NOS	Ependymoma NOS	C71.-
M9392/3	역형성의 뇌실막세포종	Ependymoma, anaplastic	C71.-
M9393/3	유두상 뇌실막세포종	Papillary ependymoma	C71.-
M9394/1	점액유두상 뇌실막세포종	Myxopapillary ependymoma	D43.-
M9395/3	송과선 부분의 유두상 종양	Papillary tumor of pineal region
M9396/3	RELA 유합-양성 뇌실막세포종	Ependymoma, RELA fusion positive	C71.-
M9400/3	성상세포종 NOS	Astrocytoma NOS	C71.-
M9401/3	역형성의 성상세포종, NOS	Astrocytoma, anaplastic, NOS	C71.-
M9410/3	원형질성 성상세포종, NOS	Protoplasmic astrocytoma, NOS	C71.-
M9411/3	팽대세포성 성상세포종, NOS	Gemistocytic astrocytoma, NOS	C71.-
M9412/1	결합조직형성 영아의 성상세포종	Desmoplastic infantile astrocytoma	D43.-
M9413/0	배아형성장애 신경상피성 종양	Dysembryoplastic neuroepithelial tumour
M9420/3	원섬유성 성상세포종	Fibrillary astrocytoma	C71.-
M9421/1	모양세포성 성상세포종	Pilocytic astrocytoma	D43.-
M9423/3	극성 해면모세포종	Polar spongioblastoma	C71.-
M9424/3	다형성의 황색성상세포종, NOS	Pleomorphic xanthoastrocytoma, NOS	C71.-
M9425/3	모양점액성 성상세포종	Pilomyxoid astrocytoma	C71.-
M9430/3	성상모세포종	Astroblastoma	C71.-
M9431/1	혈관중심성 신경교종	Angiocentric glioma
M9432/1	뇌하수체종	Pituicytoma	D44.3
M9440/3	교모세포종 NOS	Glioblastoma NOS	C71.-
M9441/3	거대세포 교모세포종	Giant cell glioblastoma	C71.-
M9442/1	교섬유종	Gliofibroma	D43.-
M9442/3	신경교육종	Gliosarcoma	C71.-
M9444/1	척삭모양 신경교종	Chordoid glioma	D43.-
M9445/3	동위구연산염 탈수소효소(IDH)-돌연변이 교모세포종	Glioblastoma, IDH-mutant	C71.-
M9450/3	희소돌기아교세포종 NOS	Oligodendroglioma NOS	C71.-
M9451/3	역형성의 희소돌기아교세포종, NOS	Oligodendroglioma, anaplastic, NOS	C71.-
M9460/3	희소돌기아교모세포종	Oligodendroblastoma	C71.-
M9470/3	수모세포종 NOS	Medulloblastoma NOS	C71.6
M9471/3	결합조직형성 결절성 수모세포종	Desmoplastic nodular medulloblastoma	C71.6
M9472/3	수질근육모세포종	Medullomyoblastoma	C71.6
M9473/3	중추신경계통(CNS) 배아형 종양 NOS	CNS embryonal tumor NOS
M9474/3	대세포 수모세포종	Large cell medulloblastoma	C71.6
M9475/3	WNT-활성 수모세포종 NOS	Medulloblastoma, WNT-activated NOS	C71.6
M9476/3	SHH-활성 및 TP53 돌연변이 수모세포종	Medulloblastoma, SHH-activated and TP53-mutant	C71.6
M9477/3	비-WNT/비-SHH 수모세포종	Medulloblastoma, non-WNT/non-SHH	C71.6
M9478/3	C19MC 변화가 있는 다층의 장미모양을 동반한 배아형 종양	Embryonal tumor with multilayered rosettes with C19MC alteration	C71.-
M9480/3	소뇌육종 NOS	Cerebellar sarcoma NOS	C71.6
M9490/0	신경절신경종	Ganglioneuroma
M9490/3	신경절신경모세포종	Ganglioneuroblastoma
M9491/0	신경절신경종증	Ganglioneuromatosis
M9492/0	신경절세포종, NOS	Gangliocytoma, NOS
M9493/0	소뇌의 형성이상 신경절세포종	Dysplastic gangliocytoma of cerebellum (Lhermitte- Duclos)	D33.1
M9500/3	신경모세포종 NOS	Neuroblastoma NOS
M9501/0	양성 수질상피종	Medulloepithelioma, benign	D31.4
M9501/3	수질상피종 NOS	Medulloepithelioma NOS
M9502/0	양성 기형모양 수질상피종	Teratoid medulloepithelioma, benign	D31.4
M9502/3	기형모양 수질상피종, NOS	Teratoid medulloepithelioma, NOS
M9503/3	신경상피종 NOS	Neuroepithelioma NOS
M9504/3	해면신경모세포종	Spongioneuroblastoma
M9505/1	신경절교종 NOS	Ganglioglioma NOS
M9505/3	역형성의 신경절교종	Ganglioglioma, anaplastic
M9506/1	중심성 신경세포종	Central neurocytoma
M9507/0	파치니 종양	Pacinian tumour
M9508/3	비정형 기형모양/간상의 종양	Atypical teratoid/rhabdoid tumour	C71.-
M9509/1	유두상 교신경성 종양	Papillary glioneuronal tumor
M9510/0	망막세포종	Retinocytoma	D31.2
M9510/3	망막모세포종 NOS	Retinoblastoma NOS	C69.2
M9511/3	분화된 망막모세포종	Retinoblastoma, differentiated	C69.2
M9512/3	미분화된 망막모세포종	Retinoblastoma, undifferentiated	C69.2
M9513/3	미만성 망막모세포종	Retinoblastoma, diffuse	C69.2
M9514/1	자연퇴행된 망막모세포종	Retinoblastoma, spontaneously regressed	D48.7
M9520/3	후각 신경인성 종양	Olfactory neurogenic tumour
M9521/3	후각 신경세포종	Olfactory neurocytoma	C30.0
M9522/3	후각 신경모세포종	Olfactory neuroblastoma	C30.0
M9523/3	후각 신경상피종	Olfactory neuroepithelioma	C30.0
M9530/0	수막종 NOS	Meningioma NOS	D32.-
M9530/3	악성 수막종	Meningioma, malignant
M9531/0	수막세포성 수막종	Meningothelial meningioma
M9532/0	섬유성 수막종	Fibrous meningioma
M9533/0	사종성 수막종	Psammomatous meningioma
M9534/0	혈관종성 수막종	Angiomatous meningioma
M9535/0	혈관모세포성 수막종	Haemangioblastic meningioma	D32.-
M9537/0	이행성 수막종	Transitional meningioma
M9538/1	투명세포 수막종	Clear cell meningioma
M9538/3	유두상 수막종	Papillary meningioma
M9539/1	비정형적 수막종	Atypical meningioma
M9539/3	수막성 육종증	Meningeal sarcomatosis
M9540/0	신경섬유종 NOS	Neurofibroma NOS
M9540/3	악성 말초 신경집 종양, NOS	Malignant peripheral nerve sheath tumour, NOS
M9541/0	흑색증의 신경섬유종	Melanotic neurofibroma
M9542/3	상피모양 악성 말초 신경집 종양	Malignant peripheral nerve sheath tumor, epithelioid
M9550/0	총상 신경섬유종	Plexiform neurofibroma
M9560/0	신경초종 NOS	Schwannoma NOS
M9560/1	멜라닌성 신경초종	Melanotic schwannoma
M9560/3	악성 신경(섬유)초종	Neurilemmoma, malignant
M9561/3	횡문근모세포성 분화를 동반한 악성 말초 신경집 종양	Malignant peripheral nerve sheath tumour with rhabdomyoblastic differentiation
M9562/0	신경집 점액종	Nerve sheath myxoma
M9563/0	신경집 종양 NOS	Nerve sheath tumor NOS
M9570/0	신경종 NOS	Neuroma NOS
M9571/0	신경다발막종 NOS	Perineurioma NOS
M9571/3	악성 신경다발막종	Perineurioma, malignant
M9580/0	과립 세포 종양(안장부위의 M9582/0 제외) NOS	Granular cell tumour(except of sellar region M9582/0) NOS
M9580/3	악성 과립 세포 종양	Granular cell tumour, malignant
M9581/3	포상 연조직 육종	Alveolar soft part sarcoma
M9582/0	안장부위 과립 세포 종양	Granular cell tumour of the sellar region	D35.2
